# Supplementary material for: Finding novel relationships with integrated gene-gene association network analysis of Synechocystis sp. PCC 6803 using species-independent text-mining
Source: PeerJ. 2018 May 23;6:e4806. doi: 10.7717/peerj.4806 (PMC5970561; doi:10.7717/peerj.4806)
Supplement: File S2 — Text-file describing the annotations in the Cytoscape files. [file peerj-06-4806-s003.txt]

Edge attributes:?
E-EVEX-build: The attribute represents the source of text-mining data; EVEX version 1 and 2. ?
E-Number_of_Articles: The attribute represents the number of published articles ?
E-number_of_Events: The attribute represents the number of interactions supporting the relationship between two genes/proteins.?
E-Refined_Event_Type: The attribute represents a fine grained type of interaction between genes/proteins.?
E-Sentence_URL: The attribute represents the sentence-level information supporting the interaction of genes/proteins.   ?
E-Taxonomy_Distance_from_Synechocystis: The attribute represents studied organisms from literature and the calculated taxonomic distance from Synechocystis 6803.

Strength: A similarity matrix was calculated using the Pearson correlation coefficient with a strength threshold of ±0.7

canonicalName: ID interaction ID

Interaction: Type of an introduction; EVEX (binding, indirect_regulation, regulation), Y2H (Y2H), CoEx (pos_interaction)
 
Node attributes:?
E-Family_Description: The attribute represents the consensus description of genes in the same family. 

Function: Originated from Singh et al. [1]

GeneralPathway: Originated from Singh et al. [1]

SpecificPathway: Originated from Singh et al. [1]

canonicalName: ID

gene_id gene_definition source : This attribute represents the synechocystis gene locus symbol as "gene_id" and their associated gene definition. Cyanobase is the primary source for gene annotation. The "unknown protein" or "hypothetical protein" annotations by Cyanobase is substituted by the Gene family description

gene_id gene_symbol : This attribute represents the "gene_id" and its associated gene symbols such as synonyms. The attribute is derived from the attribute "gene_id gene_definition source" in which unresolved "unknown gene" or "hypothetical protein" are marked as "#HYP"
 
 Reference
[1] . Singh AK, Elvitigala T, Cameron JC, Ghosh BK, Bhattacharyya-Pakrasi M, et al. (2010) Integrative analysis of large scale expression profiles reveals core transcriptional response and coordination between multiple cellular processes in a cyanobacterium. BMC Syst Biol 4: 105.
