# Supplementary material for: Finding novel relationships with integrated gene-gene association network analysis of Synechocystis sp. PCC 6803 using species-independent text-mining
Source: PeerJ. 2018 May 23;6:e4806. doi: 10.7717/peerj.4806 (PMC5970561; doi:10.7717/peerj.4806)
Supplement: File S4 — Python file containing hypothetical gene script. [file peerj-06-4806-s005.py]

# rule_based_pattern_scan.py

import os
import xmlrpclib

data_folder = "/home/suwisa/Results/synechocystis_manuscript/revision/"

# Connect to server: specify the location and port

server = xmlrpclib.ServerProxy("http://localhost:9000")

cy = server.Cytoscape

# Test if connection works: should print 'It works!'
# if it gives error, should go to Cytoscape and then activate the RPC plugin first
print server.Cytoscape.test()

curNetID = cy.getCurrentNetworkIndex()

def hypotheticalProtein(attribList):
    """
    Search for the gene/protein annotated as either "unknown protein" or "hypothetical protein" in the attribute assigned by user

    input : list of attributes to be searched for hypothetical protein, unknown protein
    
    the list will form a starting point for searching the patterns
    """
    hypoP = set()
    nonHypoP = set()
    allNodes = cy.getNodes()
    for item in allNodes:
        attribDict = cy.getNodeAttributes(item)
        for attrib in attribList:
            # make sure that attributes contains the annotation for the proteins
            try:
                if ("unknown protein" in attribDict[attrib]) or ("hypothetical protein" in attribDict[attrib]):
                    hypoP.add(item)
                else:
                    nonHypoP.add(item)
            except:
                continue
    hypoProtein = list(set(hypoP) - set(nonHypoP))
    return hypoProtein 

def checkTriangleSets(node, hypoProtein):
    """
    1. Search for the triangular patterns
    """
    triangleSet = set()
    duplicateSet = set()
    firstLayer = cy.getNodeNeighbors(node)
    for first in firstLayer:
        secondLayer = cy.getNodeNeighbors(first)
        for second in secondLayer:
            if node!=first and node!=second and first!=second:
                if node in cy.getNodeNeighbors(second) and (node, first, second) not in duplicateSet and (node, second, first) not in duplicateSet and len(set(hypoProtein) & set([node, first, second])) != 3:
                    triangleSet.add((node, first, second))
                    # mark all the combinations to avoid repeating the search
                    duplicateSet.add((node, first, second))
                    duplicateSet.add((node, second, first))
    return triangleSet

def checkEdgeType(patternSet):
    """
    2. check the edge between nodes
    """
    edgeDict = dict()
    duplicateSet = set()
    for node in patternSet:
        # get edge of first node - second node 
        for edge_1 in cy.getAdjacentEdges(curNetID, node[0]):
            if node[1] in edge_1:
                # get edge of second node - third node
                for edge_2 in cy.getAdjacentEdges(curNetID, node[1]):
                    if edge_1!=edge_2 and node[2] in edge_2:
                        # get edge of first node - third node
                        for edge_3 in cy.getAdjacentEdges(curNetID, node[2]):
                            if edge_1!=edge_2!=edge_3 and node[0] in edge_3:    
                                edgeDict.setdefault(node, set()).add(edge_1)    
                                edgeDict.setdefault(node, set()).add(edge_2)    
                                edgeDict.setdefault(node, set()).add(edge_3)
    return edgeDict

    
def checkEdgePattern(edgePattern, hypoP):
    """
    3. check attributes of the edges, 
    if the edges is 'EVEX', then the organisms should be checked if they are Synechocystis or not 

    at this point, the patterns should contain more than 1 edge type
    """
    newEdgePattern = dict()
    directEdge = set()
    for triPattern, edgeList in edgePattern.iteritems():
        patternSet = set()
        for edge in edgeList:
            edgeType = edge.split("(")[1].split(")")[0]
            if edgeType in ["pos_interaction", "neg_interaction"]:
                patternSet.add("CoEx")
            elif edgeType=="Y2H":
                patternSet.add("Y2H")
            else:
                try:
                    cy.getEdgeAttributes(edge)['E-Taxonomy_Distance_from_Synechocystis']
                    if "0:Synechocystis sp. PCC 6803" not in cy.getEdgeAttributes(edge)['E-Taxonomy_Distance_from_Synechocystis']:
                        patternSet.add("EVEX non-synecho")
                    elif "0:Synechocystis sp. PCC 6803" in cy.getEdgeAttributes(edge)['E-Taxonomy_Distance_from_Synechocystis']:
                        patternSet.add("EVEX synecho")
                        if hypoP in edge:
                            directEdge.add(hypoP)
                except:
                    patternSet.add("EVEX")
        # if the pattern is only EVEX non-synecho, it is ok to have only one type pattern
        #  and directEdge == set():
        if len(patternSet) > 1 and patternSet != set(["(EVEX_synecho)", "(EVEX_non-synecho)"]) and directEdge == set([]):
            newEdgePattern.setdefault(triPattern, edgeList)
    return newEdgePattern

    
def candidateType_1(hypoP, hypoList, edgePattern):
    """    
    """
    rankingDict = dict()
    patternDict = dict()
    nodeSetDict = dict()
    noCandidate = dict()
    for triPattern, edgeList in edgePattern.iteritems():
        noCandidate.setdefault(triPattern, set())
        criteriaDict = dict()
        nodeDict = {}
        normalizedNodeDict = normalizeNode(triPattern, hypoList, hypoP)
        for edge in edgeList:
            node_1 = normalizedNodeDict[edge.split(" (")[0]]
            node_2 = normalizedNodeDict[edge.split(") ")[1]]         
            nodeDict.setdefault(node_1, edge.split(" (")[0])
            nodeDict.setdefault(node_2, edge.split(") ")[1])
            key = normalizeEdgeID(node_1, node_2, edge)
            criteriaDict.setdefault(key, set()).add(edge)
        if len(edgeList) != sum(len(v) for v in criteriaDict.itervalues()):
            print triPattern, "--> Unable to decide because there is no organism attributes for EVEX link"
        else:
            result = patternRanking(criteriaDict, triPattern, hypoList, nodeDict)
            rankingDict.setdefault(triPattern, result[0])
            patternDict.setdefault(triPattern, result[1])
            nodeSetDict.setdefault(triPattern, result[2])
    return rankingDict, patternDict, nodeSetDict

def normalizeNode(triPattern, hypoList, hypoP):
    """
    normalize nodes to be either hypothetical protein or functional protein
    """
    nodeDict = dict()
    j = 0
    for item in triPattern:
        if item == hypoP:
            nodeDict.setdefault(item, "HG1")
        else:
            if item in hypoList:
                nodeDict.setdefault(item, "HG2")
            else:
                j += 1
                nodeDict.setdefault(item, "FG" + str(j))
    return nodeDict

def normalizeEdge(edgeType, edge):
    """
    normalize edge to be either Y2H, EVEX or CoEx 
    """
    edgeSource = ""
    if edgeType in ["Indirect_regulation", "Regulation", "Binding"]:
        try:
            # distinct the types of EVEX to "EVEX synecho" and "EVEX non-synecho" 
            cy.getEdgeAttributes(edge)['E-Taxonomy_Distance_from_Synechocystis']
            if "0:Synechocystis sp. PCC 6803" not in cy.getEdgeAttributes(edge)['E-Taxonomy_Distance_from_Synechocystis']:
                edgeSource = "EVEX non-synecho"
            elif "0:Synechocystis sp. PCC 6803" in cy.getEdgeAttributes(edge)['E-Taxonomy_Distance_from_Synechocystis']:
                edgeSource = "EVEX synecho"
        except:
            # This is aimed catch the EVEX link which contains no attributes 
            if edgeType == "EVEX":
                edgeSource = "EVEX"
                print "No organism attributes for this edge", edge
    elif edgeType in ["pos_interaction", "neg_interaction"]:
        edgeSource = "CoEx"
    elif edgeType in ["Y2H"]:
        edgeSource = "Y2H"
    else:
        print edgeType, "*****different edge type than EVEX, CoEx and Y2H" 
    return edgeSource

def normalizeEdgeID(node_1, node_2, edge):
    """
    normalize edge id to be something like 

    HG1 --- FG1
    HG1 --- FG2
    FG1 --- FG2

    HG1 --- FG1
    HG2 --- FG1
    HG1 --- HG2
    
    HG1 --- HG2
    HG2 --- HG3
    HG1 --- HG3
    """
    edgeType = edge.split("(")[1].split(")")[0]
    edgeSource = normalizeEdge(edgeType, edge)
    key = ""
    if ("HG" in node_1 and "FG" in node_2) or (node_2 == "FG1" and node_1 == "FG2") or (node_2 == "HG1" and node_1 == "HG2") or (node_2 == "HG2" and node_1 == "HG3") or (node_2 == "HG1" and node_1 == "HG3"):
        key = node_2 + " " + edgeSource + " " + node_1
    elif ("HG" in node_2 and "FG" in node_1) or (node_1 == "FG1" and node_2 == "FG2") or (node_1 == "HG1" and node_2 == "HG2") or (node_1 == "HG2" and node_2 == "HG3") or (node_1 == "HG1" and node_2 == "HG3"):
        key = node_1 + " " + edgeSource + " " + node_2
    else:
        print node_1, node_2, "*****check the edge and node normalization!"
    return key

def patternRanking(criteriaDict, triPattern, hypoList, nodeDict):
    """
    assign the set of edges for each hypothetical protein
    """
    tempDict = dict()
    for k, v in criteriaDict.iteritems():
        x = k.split(" ")
        for element in x:
            # there is always at least 1 HG
            tempDict.setdefault("HG1", set()).add(k)
            # 1 FG, there will be 2 HG
            if len(set(triPattern) & set(hypoList)) == 2:
                tempDict.setdefault("HG2", set()).add(k)
            # 3 HG
            elif len(set(triPattern) & set(hypoList)) == 3:
                tempDict.setdefault("HG2", set()).add(k)
                tempDict.setdefault("HG3", set()).add(k)
    result = rankingProcess(nodeDict, tempDict, criteriaDict, hypoList)
    return result

def rankingProcess(nodeDict, tempDict, criteriaDict, hypoList):
    """
    give grade for each edge, direct edge
    """
    rankingDict = dict()
    for candidate, pattern in tempDict.iteritems():
        ranking = rankCandidateEdges(pattern, candidate)
        ranking[4] = checkMoreFG(nodeDict, candidate, hypoList) 
        quadruple = checkIndirectNode(nodeDict, candidate, hypoList)
        if quadruple != []: # additional key
            ranking[5] = "a"    
        rankingDict.setdefault(candidate, "".join(ranking))        
    return rankingDict, quadruple, nodeDict

def checkExtraEdge(criteriaDict):
    """
    check if there is different source of edge between nodes
    """
    edgeSet = set()
    ranking = "x"
    for k in criteriaDict.iterkeys():
        edgeSet.add(k.replace("non-synecho ", "").replace("synecho ", ""))
    if len(edgeSet) > 3:
        ranking = "a"
    return ranking
    
def checkMoreFG(nodeDict, candidate, hypoList):
    """
    check if HG connected to more functional genes
    """
    grade = ["x", "c", "b", "a"]
    ranking = "x"
    currentCG = nodeDict[candidate]
    # print set(cy.getNodeNeighbors(currentCG))
    addKG = list(set(set(cy.getNodeNeighbors(currentCG)) - set(hypoList)) - set(nodeDict.values()))
    try:
        ranking = grade[len(addKG)]
    except:
        ranking = "a"
    return ranking

def checkIndirectNode(nodeDict, candidate, KGlist):
    """
    Look for the 4th node joining the triangular pattern
    The pattern oj joining is linking with at least 2 nodes from triangular pattern
    """
    extraNodePattern = []
    currentCG = nodeDict[candidate]
    # look for the neighbor of the CG
    for item in cy.getAdjacentEdges(curNetID, currentCG):
        for splitNode in item.split(" "):
            if (splitNode != currentCG) and ("(" not in splitNode) and (splitNode not in nodeDict.values()):
                for edgy in cy.getAdjacentEdges(curNetID, splitNode):
                    for splitEdge in edgy.split(" "):
                        if (splitEdge in nodeDict.values()) and (splitEdge != currentCG) and ("(" not in splitNode) :
                            extraNodePattern = nodeDict.values()
                            extraNodePattern.append(splitNode)
    return extraNodePattern

def allNodePattern(nodePattern):
    """
    """
    nodeSet = set()
    nodeSet.add("HG1")
    for item in nodePattern:
        nodes = item.replace(" CoEx ", " ").replace(" Y2H ", " ").replace(" EVEX synecho ", " ").replace(" EVEX non-synecho ", " ").split(" ")
        for node in nodes:
            nodeSet.add(node)
    return nodeSet 

def rankCandidateEdges(pattern, candidate):
    """
    rank candidate based on the node patterns
    3 hypothetical protein
    2 hypothetical protein + 1 functional protein
    1 hypothetical protein + 2 functional protein
    """
    patternType = []
    nodePattern = allNodePattern(pattern)
    oldranking = [[], [], [], [], "x", "x", "x"]
    # 1 hypothetical protein + 2 functional proteins 
    if nodePattern == set(['FG1', 'FG2', 'HG1']):
        oldranking[0].append("a")
        for item in pattern:
            # direct with FG1 
            if candidate in item:
                if "FG1" in item:
                    oldranking[1].append(assignDirect(item))
                elif "FG2" in item:
                    oldranking[2].append(assignDirect(item))
            else:
                oldranking[3].append(assignIndirect(item))
    # 2 hypothetical protein + 1 functional proteins
    elif nodePattern == set(['FG1', 'HG2', 'HG1']):
        oldranking[0].append("b")
        for item in pattern:
            if candidate in item:
                if "FG1" in item:
                    oldranking[1].append(assignDirect(item))
                else:
                    oldranking[2].append(assignIndirect(item))
            else:
                oldranking[3].append(assignIndirect(item))
    else:
        string += nodePattern + "\n"
    for i in range(1, 4):
        oldranking[i].sort()
    # only consider the position 0, 1, 2
        # if there are more than 2 types of edges
        if len(set(oldranking[i])) > 1:
            oldranking[6] = "a"
    return reRanking(oldranking, nodePattern)

def reRanking(oldranking, nodePattern):
    if "FG2" in nodePattern:
        a = 1 
        b = 2
    elif "HG2" in nodePattern:
        a = 2
        b = 3    
    direct = [oldranking[1], oldranking[2]]
    direct.sort()
    oldranking[a] = direct[0]
    oldranking[b] = direct[1]
    for i in range(0, 4):
        oldranking[i] = oldranking[i][0]
    return oldranking

            
def old_reRanking(oldRanking):
    """
    multiple edges for each pair should be ranked first before giving the final rank for each position
    """
    newRanking = ["x", "x", "x", "x", "x", "x"]
    i = 0
    while i < len(oldRanking):
        if i < 3:
            oldRanking[i].sort()
            try:
                # at position 1, pay attention that direct link is not "synecho"
                if i == 1:
                    if "d" in oldRanking[i]:
                        newRanking[i] = "d"
                    else:
                        newRanking[i] = oldRanking[i][0]
                else:
                    newRanking[i] = oldRanking[i][0]
            except:
                newRanking[i] = newRanking[i]
        else:
            newRanking[i] = oldRanking[i]
        i += 1
    return newRanking

def assignDirect(item):
    """
    For the direct link HG -- FG
    """
    ranking = ""
    if "EVEX" in item:
        if "non-synecho" in item:
            ranking = "a"
        else:
            ranking = "d"
    elif "CoEx" in item:
        ranking = "b"
    elif "Y2H" in item:
        ranking = "c"
    return ranking

def assignIndirect(item):
    """
    For the indirect link via another HG
    """
    ranking = ""
    if "EVEX" in item:
        if "non-synecho" in item:
            ranking = "b"
        else:
            ranking = "a"
    elif "CoEx" in item:
        ranking = "c"
    elif "Y2H" in item:
        ranking = "d"
    return ranking

def rankingList2String(ranking):
    """
    update the ranking from list to string
    this is meant for the 
    """
    rankingString = ""
    for item in ranking:
        rankingString = rankingString + item
    return rankingString
            

def selectTriangular(triPattern):
    """
    query the nodes which are in list-like format you want to select in the cytoscape
    ('slr1431', 'sll1787', 'sll2005')
    ['slr1431', 'sll1787', 'sll2005']
    """
    for item in triPattern:
        cy.selectNode(item)

def selectTriangle(triPattern):
    """
    query the string of nodes (separated by a space) you want to select in the cytoscape
    slr1431 sll1787 sll2005
    """
    for item in triPattern.split(", "):
        cy.selectNode(item)

def presentRanking(result, withSynecho):
    """
    """
    string = ""
    string += "\nPattern Ranking\n"
    groupRank = dict()
    patternPool = dict()
    uniquePattern = set()
    for k, v in result.iteritems():
        for pattern_1, candidateRank in v[0].iteritems():
            uniquePattern.add(pattern_1)
            for candidate, rank in candidateRank.iteritems():
                CG = v[2][pattern_1][candidate]
                groupRank.setdefault(rank, set()).add((CG, pattern_1))
        for pattern_2, quadruple in v[1].iteritems():
            uniquePattern.add(pattern_1)
            patternPool.setdefault(pattern_2, set()).add(tuple(quadruple))
    string += "Patterns count = {}\n".format(len(uniquePattern))
    if withSynecho == True:
        sortedList = sorted(groupRank.keys())
    else:
        newList = sorted(groupRank.keys())
        sortedList = []
        for item in newList:
            if item[0] != "d":
                sortedList.append(item)
    allNodes = set()
    for rank in sortedList:
        string += rank + "\n"
        for pattern in groupRank[rank]:
            poolList = list(patternPool[pattern[1]])[0]
            if list(pattern[1]).index(pattern[0]) == 1:
                sortList = list(pattern[1])
                if len(poolList) == 4:
                    string += "{}\t{}, {}, {}\t{}, {}, {}, {}\n".format(pattern[0], sortList[0], sortList[1], sortList[2], poolList[0], poolList[1], poolList[2], poolList[3])
                else:
                    string += "{}\t{}, {}, {}\n".format(pattern[0], sortList[0], sortList[1], sortList[2])
            else:
                sortList = [list(pattern[1])[0], list(pattern[1])[2], list(pattern[1])[1]]
                if len(poolList) == 4:
                    string += "{}\t{}, {}, {}\t{}, {}, {}, {}\n".format(pattern[0], sortList[0], sortList[1], sortList[2], poolList[0], poolList[1], poolList[2], poolList[3])
                else:
                    string += "{}\t{}, {}, {}\n".format(pattern[0], sortList[0], sortList[1], sortList[2])
        string += "\n"
    unionNode = unionNodeSet(groupRank, set())
    # unionNode = unionNodeSet(patternPool, unionNode)
    selectTriangular(unionNode)
    uniquePattern = presentUniquePattern(sortedList, groupRank, result)
    os.remove(data_folder + "hypothetical_protein_script_results.tsv")
    f = open(data_folder + "hypothetical_protein_script_results.tsv", "a")
    f.write(string)
    f.close()
    return uniquePattern

def presentUniquePattern(sortedRank, groupRank, result):
    """
    """
    string = ""
    printResult = dict()
    # group the pattern types together 2HG1FG, 1HG2FG, 3FG    
    patternType = dict()
    for hypo, results in result.iteritems():
        for pattern, nodeSet in results[2].iteritems():
            nodeKey = nodeSet.keys()
            nodeKey.sort()
            patternType.setdefault(str(nodeKey), []).append(pattern)
    # group ranking of the same pattern together 
    uPatternSet = set()
    presentDict = dict()
    for sRank in sortedRank:
        for rank, candidatePattern in groupRank.iteritems(): 
            if rank == sRank:
                for pattern in candidatePattern:
                    x = list(pattern[1])
                    if tuple([x[0], x[1], x[2]]) not in uPatternSet and tuple([x[0], x[2], x[1]]) not in uPatternSet and tuple([x[1], x[2], x[0]]) not in uPatternSet and tuple([x[1], x[0], x[2]]) not in uPatternSet and tuple([x[2], x[1], x[0]]) not in uPatternSet and tuple([x[2], x[0], x[1]]) not in uPatternSet:
                        uPatternSet.add(pattern[1])
                        presentDict.setdefault(sRank, dict()).setdefault(pattern[1], set()).add(pattern[0])
    string += "\nUnique patterns count = {}\n".format(len(uPatternSet))
    for k, v in patternType.iteritems():
        string += "\nType of patterns = {}\n".format(str(k))
        printResult.setdefault(str(k), dict())
        for xRank in sortedRank:
            for nRank, patterns in presentDict.iteritems():
                if xRank == nRank:
                    for pattern, candidates in patterns.iteritems():
                        if pattern in patternType[k]:
                            x = str(list(candidates))
                            y = str(list(set(pattern) - set(candidates)))
                            xx = x.replace("[", "").replace("]", "").replace("'", "").replace(",", "")
                            yy = y.replace("[", "").replace("]", "").replace("'", "").replace(",", "")
                            string += "{}\t{} {}\n".format(nRank, xx, yy)
                            printResult[str(k)].setdefault(nRank, dict()).setdefault(xx, []).append(xx + " " + yy)
    f = open(data_folder + "hypothetical_protein_script_results.tsv", "a")
    f.write(string)
    f.close()    
    return printResult

def presentCandidate(result, withSynecho):
    """
    """
    # this part groups the candidate with different ranking together
    string = ""
    groupRank = dict()
    poolRank = dict()
    poolPattern = dict()
    for KG, resultList in result.iteritems():
        for tripattern in resultList[0].keys():
            for candidate, rank in resultList[0][tripattern].iteritems():
                CG = resultList[2][tripattern][candidate]
                newPattern = []
                newPattern.append(CG)
                for item in tripattern:
                    if item not in newPattern:
                        newPattern.append(item)
                # include "synecho" as a direct rank
                if withSynecho == True:
                    groupRank.setdefault(CG, set()).add((rank, tuple(newPattern)))
                    # do not include "synecho" direct rank
                else:
                    if rank[0] != "d":
                        groupRank.setdefault(CG, set()).add((rank, tuple(newPattern)))
                    else:
                        print CG, rank, tripattern
    string += "\n\nCandidate Ranking -- Candidate gene counts = {}\n".format(len(groupRank.keys()))
    for candidate, rankPatternSet in groupRank.iteritems():
        rankSort = []
        patternCount = 0
        patternList = {}
        for rankPattern in rankPatternSet:
            rankSort.append(rankPattern[0])
            patternCount += 1
            patternList.setdefault(rankPattern[0], [])
            if rankPattern[1] not in patternList[rankPattern[0]] and (rankPattern[1][0], rankPattern[1][2], rankPattern[1][1]) not in patternList[rankPattern[0]]:
                patternList[rankPattern[0]].append(rankPattern[1])
        rankSort.sort()
        poolRank.setdefault(rankSort[0], []).append((candidate, patternCount))
        poolPattern.setdefault(rankSort[0], []).append((candidate, patternList))
    sortRank = poolRank.keys()
    sortRank.sort()
    for sRank in sortRank:
        for item in poolRank[sRank]:
            string += "{}\t{}\t{} pattern(s)\n".format(sRank, item[0], item[1])
    # string += "----------------------------------------\n"
    f = open(data_folder + "hypothetical_protein_script_results.tsv", "a")
    f.write(string)
    f.close()
    return poolPattern

def unionNodeSet(nestedSet, unionNode):
    """
    """
    for item_1 in nestedSet.values():
        for item_2 in item_1:
            if len(item_2) == 2:
                for item_3 in item_2[1]:
                    unionNode.add(item_3)
            else:
                for item_3 in item_2:
                    unionNode.add(item_3)
    return unionNode

def wrapperHypoPscan(hypoList, withSynecho):
    """
    input : list of hypothetical/unknown proteins
    ouput : {hypothetical/unknown protein: associated patterns}
    """
    patternDict = dict()
    for hypoP in hypoList:
        nodePattern = checkTriangleSets(hypoP, hypoList)
        edgePattern = checkEdgeType(nodePattern)
        if nodePattern != set([]):
            newEdgePattern = checkEdgePattern(edgePattern, hypoP)
            # only check the patterns 
            if newEdgePattern != {}:
                candidateGene = candidateType_1(hypoP, hypoList, newEdgePattern)
                patternDict.setdefault(hypoP, candidateGene)
    uniquePattern = presentRanking(patternDict, withSynecho)
    poolPattern = presentCandidate(patternDict, withSynecho)
    return patternDict, uniquePattern, poolPattern


#####################################################

##### Full Attribute list (exclude CoEx)
# E-EVEX_build
# E-Ecoli_Gene_Description
# E-Ecoli_Entrezgene_ID
# E-Synechocystis_Gene_symbol_(Original)
# E-Family_Description
# E-Synechocystis_Gene_Description_(Original)
# E-EGenomes_id
# E-Ecoli_Gene_Symbol
# E-Alternative_Gene_Symbol
# gene_id gene_definition source
# vizmap:Y2H_all_interaction_xls NODE_LABEL
# LABEL6
# cytoscape.alias.list
# Y2H_all_interaction.xls.canonicalName
# ID 
# Matching.Attribute.4
# Matching.Attribute.6
# canonicalName
# ID
# Y2H_all_interaction.xls.canonicalName.1
# SpecificPathway
# GeneralPathway

# EVEX_attribList = ['LABEL6', 'Function', 'gene_id gene_definition source', 'E-Synechocystis_Gene_Description_(Original)', 'E-Family_Description']

#####################################################
# running the script 

# list of attribute that can be searched for "hypothetical protein" annotation
attribList = ['gene_id gene_definition source']

# list of hypothetical protein 
hypoList = hypotheticalProtein(attribList)

# check triangular patterns wibth at least one hypothetical protein and remove synechocystis direct link 
oneHypoGenePattern = wrapperHypoPscan(hypoList, False)

from DBinfo import *

def writeOutCSV_1(oneHypoGenePattern, hypoList):
    """
    """
    pattern_type_dict = {"a": "1 hypothetical protein", "b": "2 hypothetical protein", "c": "3 hypothetical protein"}
    string = "hypothetical_protein\tgenes_in_pattern\tranking_score\tpattern_type\tfunctional_gene\tgene_definition\tannotation_source\tGO_first_category\tfunctional_gene\tgene_definition\tannotation_source\tGO_first_category\n"
    hypoDict, patternDict, rankDict = oneHypoGenePattern
    sort_rank = rankDict.keys()
    sort_rank.sort()    
    for rank in sort_rank:
        for candidate in rankDict[rank]:
            pattern_rank = candidate[1].keys()
            pattern_rank.sort()
            for p_rank in pattern_rank:
                for tripattern in candidate[1][p_rank]:
                    string += "{}\t{}\t{}\t{}\t".format(candidate[0], ", ".join(tripattern), p_rank, pattern_type_dict[p_rank[0]])
                    print candidate[0], ", ".join(tripattern), p_rank, pattern_type_dict[p_rank[0]]
                    for item in set(tripattern) - set(hypoList):
                        functions = readQuery("select c.gene_definition, c.source, f.first_category_name from cyanobase_evex_annotation c join cyanobase_gene_function_category f on f.gene_id=c.gene_id where c.gene_id='{}';".format(item))
                        for function in functions:
                            string += "{}\t{}\t{}\t{}\t".format(item, function[0], function[1], function[2])
                    string = string.rstrip("\t") + "\n"
    # with open("/home/suwisa/Results/synechocystis_manuscript/revision/ranking_hypothetical_protein.tsv", "wb") as f:
    # f.write(string)

writeOutCSV_1(oneHypoGenePattern, hypoList)


def check_experimental_patterns(oneHypoGenePattern, hypoList):
    """
    check patterns of the candidates
    only report the candidate that only linked with experimental evidence
    """
    only_experiment = set()
    EVEX_candidate = set()
    pattern_type_dict = {"a": "1 hypothetical protein", "b": "2 hypothetical protein", "c": "3 hypothetical protein"}
    hypoDict, patternDict, rankDict = oneHypoGenePattern
    sort_rank = rankDict.keys()
    sort_rank.sort()    
    for rank in sort_rank:
        for candidate in rankDict[rank]:
            pattern_rank = candidate[1].keys()
            pattern_rank.sort()
            for p_rank in pattern_rank:
                for tripattern in candidate[1][p_rank]:
                    for gene in tripattern:
                        edges = cy.getAdjacentEdges(curNetID, gene)
                        for edge in edges:
                            edge_split = edge.split(" ")
                            if len(set(tripattern) & set(edge_split)) == 2:
                                if '(Y2H)' not in edge and '(pos_interaction)' not in edge:
                                    EVEX_candidate.add(candidate[0])
    for rank in sort_rank:
        for candidate in rankDict[rank]:
            pattern_rank = candidate[1].keys()
            pattern_rank.sort()
            for p_rank in pattern_rank:
                for tripattern in candidate[1][p_rank]:
                    if candidate[0] not in EVEX_candidate:
                        only_experiment.add(candidate[0])
                        # print candidate[0], ", ".join(tripattern), p_rank, pattern_type_dict[p_rank[0]], "only experimental"
    print "no of candidate with experimental link", len(only_experiment)
    print "no of candidate with EVEX link", len(EVEX_candidate)

check_experimental_patterns(oneHypoGenePattern, hypoList)
                    

def select_network(oneHypoGenePattern, max_rank):
    hypoDict, patternDict, rankDict = oneHypoGenePattern
    sort_rank = rankDict.keys()
    sort_rank.sort()    
    count = 0
    top20 = set()
    for rank in sort_rank:
        for candidate in rankDict[rank]:
            pattern_rank = candidate[1].keys()
            pattern_rank.sort()
            unionSet = set()
            for p_rank in pattern_rank:
                for tripatterns in candidate[1][p_rank]:
                    # selectTriangular(tripatterns)
                    for gene in tripatterns:
                        unionSet.add(gene)
            if count < max_rank:
                print ""
                print rank, candidate[0]
                print "selectTriangular({})".format(str(list(unionSet)))
                count += 1
                top20.add(candidate[0])
    print count
    print top20
select_network(oneHypoGenePattern, 31)


set(['slr0742', 'sll1954', 'slr1600', 'slr1506', 'slr0151', 'sll1618', 'slr0581', 'slr1187', 'slr1306', 'slr1686', 'ssl3446', 'slr2003', 'sll1542', 'sll1272', 'slr0145', 'slr1915', 'sll1880', 'slr1544', 'slr1273', 'slr0589', 'slr0146', 'slr0852', 'sll0933', 'sll0543', 'sll1774', 'sll0157', 'ssr3188', 'sll1201', 'ssl1263'])
