# Supplementary material for: Finding novel relationships with integrated gene-gene association network analysis of Synechocystis sp. PCC 6803 using species-independent text-mining
Source: PeerJ. 2018 May 23;6:e4806. doi: 10.7717/peerj.4806 (PMC5970561; doi:10.7717/peerj.4806)
Supplement: File S5 — Text-file containing annotations from EVEX/CyanoBase. [file peerj-06-4806-s006.txt]

gene_id	Cyanobase	EVEX
sll0315	putative transposase [ISY203i: 2443391 - 2443924, join 2444874 - 2445513]	-
sll1353	two-component sensor histidine kinase	Hpt sensor hybrid histidine kinase
sll1783	hypothetical protein	-
sml0009	similar to virulence-associated protein VapC	-
sll0216	hypothetical protein	Sua5 YciO YrdC YwlC family protein
slr0710	glutamate dehydrogenase (NADP+)	glutamate dehydrogenase
slr0903	molybdopterin (MPT) converting factor, subunit 2	molybdopterin-converting factor chain 2
sll1512	hypothetical protein	-
sll0683	phosphate transport ATP-binding protein PstB homolog	phosphate transporter, ATP-binding protein,phosphate transporter ATP-binding protein
slr2084	hypothetical protein	hypothetical protein
sll0681	phosphate transport system permease protein PstC homolog	phosphate ABC transporter permease
sll1682	alanine dehydrogenase	alanine dehydrogenase
ssl2502	unknown protein	-
slr0921	hypothetical protein	-
slr0066	riboflavin biosynthesis protein RibD	riboflavin biosynthesis protein (RibD)
slr1376	hypothetical protein	-
slr1143	hypothetical protein	diguanylate cyclase
slr0655	hypothetical protein	hypothetical protein
slr1755	NAD+ dependent glycerol-3-phosphate dehydrogenase	-
ssl2100	unknown protein	-
slr0676	adenylylsulfate kinase	phosphoadenosine-phosphosulfate reductase
slr0845	hypothetical protein	hypothetical protein
slr1853	carboxymuconolactone decarboxylase	-
slr5093	probable flavin-containing amine oxidase	amine oxidase
slr1107	unknown protein	-
slr1639	SsrA-binding protein	SsrA-binding protein
ssr2317	unknown protein	-
slr1518	phylloquinone biosynthesis protein, probable 1,4-dihydroxy-2-naphthoic acid phytyltransferase	1,4-dihydroxy-2-naphthoate octaprenyltransferase
sll1521	flavoprotein	anaerobic nitric oxide reductaseflavorubredoxin
slr1847	hypothetical protein	-
slr0181	hypothetical protein	DNA repair protein RecO
sll1563	unknown protein	-
sll0301	hypothetical protein	pentapeptide repeat-containing protein
sll1809	30S ribosomal protein S8	30S ribosomal protein S8
sll1064	hypothetical protein	metallophosphoesterase
slr1878	phycocyanin alpha-subunit phycocyanobilin lyase	HEAT repeat-containing PBS lyase
slr0511	putative transposase [ISY523g: 2921593 - 2922457]	transposase
slr1275	hypothetical protein	-
sll1049	hypothetical protein	transglutaminase
sll0284	hypothetical protein	ATPase
sll1848	putative acyltransferas	1-acyl-sn-glycerol-3-phosphate acyltransferase
sll2008	processing protease	peptidase M16 domain-containing protein
sll0008	unknown protein	-
sll0374	urea transport system ATP-binding protein	ABC transporter-like protein
slr1459	phycobilisome core component	allophycocyanin subunit beta
slr1566	hypothetical protein	glycosyl transferase family protein
sll1389	hypothetical protein	-
slr2059	iron-sulfur cluster binding protein homolog	4Fe-4S ferredoxin
slr0090	probable 4-hydroxyphenylpyruvate dioxygenase	4-hydroxyphenylpyruvate dioxygenase
slr0469	30S ribosomal protein S4	30S ribosomal protein S4
sll1767	30S ribosomal protein S6	-
sll0204	glucose inhibited division protein	tRNA uridine 5-carboxymethylaminomethyl modification protein GidA,tRNA (uracil-5-)-methyltransferase Gid
sll1564	putative lyase	putative alpha-isopropylmalate/homocitrate synthase family transferase
sll1771	protein serin-threonin phosphatase	protein phosphatase 2C
slr1592	probable pseudouridine synthase	pseudouridine synthase
slr1442	hypothetical protein	hypothetical protein
slr0231	probable DNA-3-methyladenine glycosylase	-
sll1802	50S ribosomal protein L2	50S ribosomal protein L2
slr0967	hypothetical protein	-
sll1138	hypothetical protein	HAD family hydrolase
slr0195	hypothetical protein	Periplasmic component of the Tol biopolymer transport system-like protein
slr0737	photosystem I subunit II	photosystem I protein PsaD
slr1241	hypothetical protein	-
sll1321	hypothetical protein	-
sll0869	Leu/Phe-tRNA-protein transferase	leucyl/phenylalanyl-tRNA/protein transferase
slr0169	hypothetical protein	microcompartments protein
slr1222	unknown protein	-
sll0369	unknown protein	-
slr1123	guanylate kinase	guanylate kinase
ssr0482	30S ribosomal protein S16	-
sll1221	diaphorase subunit of the bidirectional hydrogenase	NADH dehydrogenase (quinone)
sll1665	unknown protein	-
sll1315	unknown protein	-
slr0990	hypothetical protein	glutamate-cysteine ligase
sll1457	probable glycosyltransferase	glycosyl transferase family protein
slr0937	unknown protein	-
sll1574	a part of spkA: serine/threonine protein kinase, regulates cellular motility ( disrupted by frameshift mutation)	-
ssr2962	hypothetical protein	-
sll0703	unknown protein	-
slr0838	phosphoribosyl formylglycinamidine cyclo-ligase	phosphoribosylaminoimidazole synthetase
sll1653	2-phytyl-1,4-benzoquinone methyltransferase	ubiquinone/menaquinone biosynthesis methyltransferase
sll1213	GDP-fucose synthetase	NAD dependent epimerase/dehydratase
sll0469	ribose-phosphate pyrophosphokinase	ribose phosphate pyrophosphokinase
slr1232	unknown protein	-
sll1362	isoleucyl-tRNA synthetase	isoleucyl-tRNA synthetase
slr1200	urea transport system permease protein	inner-membrane translocator
ssl2245	unknown protein	-
slr1946	hypothetical protein	-
slr0602	unknown protein	-
sll0268	hypothetical protein	-
sll0176	hypothetical protein	-
slr1780	hypothetical protein YCF54	-
sll1541	hypothetical protein	retinal pigment epithelial membrane protein
ssl0738	unknown protein	-
sll1043	polyribonucleotide nucleotidyltransferase	polynucleotide phosphorylase/polyadenylase
slr0804	probable D-alanyl-D-alanine carboxypeptidase	-
sll1973	hypothetical protein	membrane protein
ssr0335	unknown protein	-
sll0539	unknown protein	-
sll1401	unknown protein	-
slr1106	prohibitin	prohibitin
slr0948	hypothetical protein	cytochrome c biogenesis protein Ccb2
slr0271	unknown protein	-
slr1534	hypothetical protein	peptidase U61, LD-carboxypeptidase A
sll1454	ferredoxin-nitrate reductase	molybdopterin oxidoreductase
sll1450	nitrate/nitrite transport system substrate-binding protein	nitrate-binding protein NasS
sll0219	flavoprotein	flavoprotein
slr0209	unknown protein	-
slr1240	unknown protein	-
slr1919	hypothetical protein	ubiquinone biosynthesis protein UbiB
slr0918	methionine aminopeptidase	methionine aminopeptidase
smr0013	hypothetical protein	-
slr0626	probable glycosyltransferase	TPR repeat-containing glycosyl transferase
slr0906	photosystem II core light harvesting protein	photosystem II PsbB protein (CP47)
slr0487	hypothetical protein	-
slr1085	probable glycosyltransferase	glycosyl transferase
sll0617	plasma membrane protein essential for thylakoid formation	phage shock protein A, PspA
sll0067	glutathione S-transferase	glutathione S-transferase
slr1770	hypothetical protein	-
slr1496	putative transposase	-
slr6043	probable cation efflux system protein, czcA homolog	hydrophobe/amphiphile efflux-1 (HAE1) family transporter
sll0996	hypothetical protein	(dimethylallyl)adenosine tRNA methylthiotransferase
sll0943	unknown protein	-
slr0352	putative transposase [ISY100e: 2443927 - 2444873]	-
sll1219	hypothetical protein	-
slr0399	chaperon-like protein for quinone binding in photosystem II	chaperon-like protein for quinone binding in photosystem II
slr1272	probable porin; major outer membrane protein	-
sll0742	hypothetical protein	-
slr1426	recombination protein RecR	recombination protein RecR
sll1890	cobalt-chelatase subunit CobN-like protein	cobaltochelatase subunit CobN
sll1354	single-strand-DNA-specific exonuclease RecJ	single-stranded-DNA-specific exonuclease RecJ
ssl3432	30S ribosomal protein S19	30S ribosomal protein S19
sll1940	hypothetical protein	-
slr0796	nickel permease involved in nickel and cobalt tolerance	major facilitator transporter
sll0102	hypothetical protein	hypothetical protein
slr0329	glucokinase	glucokinase
sll0704	cysteine desulfurase	class-V aminotransferase
sll1056	phosphoribosylformyl glycinamidine synthetase II	-
slr0756	circadian clock protein KaiA homolog	circadian clock protein KaiA
slr1837	two-component system response regulator OmpR subfamily	two-component transcriptional regulator
slr0901	molybdopterin biosynthesis protein A	molybdenum cofactor biosynthesis protein A
slr1949	hypothetical protein	hypothetical protein
sll0910	unknown protein	-
sll0596	hypothetical protein	creatininase
slr1437	unknown protein	-
sll1747	chorismate synthase	chorismate synthase
ssl0258	hypothetical protein	-
sll0603	menaquinone biosynthesis protein MenD	2-succinyl-5-enolpyruvyl-6-hydroxy-3-cyclohexene-1-carboxylate synthase
slr0549	aspartate beta-semialdehyde dehydrogenese	-
sll1225	unknown protein	-
sll0765	hypothetical protein	rhodanese domain-containing protein
sll0616	preprotein translocase SecA subunit	preprotein translocase, subunit SecA
sll0222	putative purple acid phosphatase	alkaline phosphatase
slr0657	aspartate kinase	aspartate kinase
slr0822	cation-transporting P-type ATPase PacL	P-type HAD superfamily ATPase
slr0935	hypothetical protein	-
slr0842	hypothetical protein	PAS/PAC sensor-containing diguanylate cyclase/phosphodiesterase
slr1759	two-component hybrid sensor and regulator	multi-sensor hybrid histidine kinase
slr1678	50S ribosomal protein L21	-
sll1446	hypothetical protein	-
slr1776	high affinity sulfate transporter	sulfate transporter
slr1542	2-C-methyl-D-erythritol 2,4-cyclodiphosphate synthase	2C-methyl-D-erythritol 2,4-cyclodiphosphate synthase
slr2010	hypothetical protein	-
sll1528	unknown protein	-
sll1185	coproporphyrinogen III oxidase, aerobic (oxygen-dependent)	coproporphyrinogen-III oxidase
slr1721	hypothetical protein	-
slr0103	unknown protein	-
slr0962	unknown protein	-
slr2079	putative glutaminase	glutaminase
slr0380	hypothetical protein	hypothetical protein
slr1719	DrgA protein homolog	-
sll1202	iron(III) dicitrate-binding protein of ABC transporter, FecB homolog	iron(III) dicitrate-binding protein of ABC transporter
sll1951	unknown protein	hemolysin-type calcium-binding protein
slr0416	unknown protein	-
slr0241	hypothetical protein	peptidase M56 BlaR1
slr0073	two-component sensor histidine kinase	putative CheA signal transduction histidine kinase
slr2007	NADH dehydrogenase subunit 4	monovalent cation/H+ antiporter subunit D
slr0775	protein-export membrane protein SecF	preprotein translocase, subunit SecF
slr1619	hypothetical protein	cephalosporin hydroxylase
slr0151	unknown protein	-
sll0238	unknown protein	-
slr0907	unknown protein	hypothetical protein
ssr2406	unknown protein	-
sll1927	ABC transporter ATP-binding protein	glutathione transporter ATP-binding protein
ssl0832	hypothetical protein	-
ssl2162	unknown protein	-
slr1565	hypothetical protein	-
sll1533	twitching mobility protein	twitching motility protein
sll0448	unknown protein	-
sll1489	circadian phase modifier CpmA homolog	circadian phase modifier CpmA-like protein
sll0401	citrate synthase	type II citrate synthase
sll1965	hypothetical protein	-
sll1660	hypothetical protein	hypothetical protein
slr1099	3-octaprenyl-4-hydroxybenzoate carboxy-lyase	aromatic acid decarboxylase
slr1920	unknown protein	-
slr0819	apolipoprotein N-acyltransferase	apolipoprotein N-acyltransferase
sll1239	unknown protein	-
sll1411	hypothetical protein	-
ssl3649	putative transposase [ISY120d(partial copy): 604956 - 605288]	-
sll0648	probable glycosyltransferase	glycosyl transferase family protein
sll1260	30S ribosomal protein S2	30S ribosomal protein S2
slr0591	ribonucleoside-diphosphate reductase beta chain	ribonucleotide-diphosphate reductase subunit beta
slr0041	bicarbonate transport system permease protein	nitrate ABC transporter permease
slr0889	hypothetical protein	ubiquinone biosynthesis protein
sll1888	two-component sensor histidine kinase	GAF sensor signal transduction histidine kinase
sll1884	hypothetical protein	-
sll1257	putative transposase [ISY100p: 1725405 - 1726350]	-
sll0300	riboflavin synthase alpha chain	riboflavin synthase subunit alpha
slr1039	hypothetical protein	UbiE/COQ5 methyltransferase
ssl3389	hypothetical protein	-
slr1588	two-component transcription regulator	diguanylate cyclase/phosphodiesterase
ssl2598	photosystem II PsbH protein	-
slr1679	hypothetical protein	D-ala-D-ala dipeptidase
sll0408	peptidyl-prolyl cis-trans isomerase	-
slr1513	periplasmic protein, function unknown	plasma membrane protein
sll0613	Holliday junction DNA helicase RuvB	Holliday junction DNA helicase RuvB
sll0533	trigger factor	trigger factor
sll0086	putative arsenical pump-driving ATPase	arsenite-activated ATPase ArsA
slr1917	hypothetical protein	alpha/beta fold family hydrolase
slr1687	hypothetical protein	HEAT repeat-containing PBS lyase
sll0502	arginyl-tRNA-synthetase	arginyl-tRNA synthetase
slr0249	hypothetical protein	-
sll0306	RNA polymerase group 2 sigma factor	type II alternative sigma-70 family RNA polymerase sigma factor,RNA polymerase sigma factor SigC
slr1140	DegT/DnrJ/EryC1/StrS family protein	DegT/DnrJ/EryC1/StrS aminotransferase
slr1438	hypothetical protein	aldose 1-epimerase
sll0638	periplasmic protein, function unknown	Tetratricopeptide domain-containing protein
sll1505	hypothetical protein	-
sll0368	uracil phosphoribosyltransferase	bifunctional pyrimidine regulatory protein PyrR uracil phosphoribosyltransferase
sll1806	50S ribosomal protein L14	50S ribosomal protein L14
slr1207	hypothetical protein	membrane fusion protein
sll0723	unknown protein	-
slr1615	perosamine synthetase	DegT/DnrJ/EryC1/StrS aminotransferase
sll1695	pilin polypeptide PilA2	-
sll1423	global nitrogen regulator	Crp/FNR family transcriptional regulator
sll0575	probable lipopolysaccharide ABC transporter ATP binding subunit	ABC transporter-like protein
sll0830	elongation factor EF-G	elongation factor G
slr1254	phytoene dehydrogenase (phytoene desaturase)	phytoene desaturase
slr0031	hypothetical protein	peptidase M61 domain-containing protein
sml0012	hypothetical protein	-
slr1972	hypothetical protein YCF81	PilT domain-containing protein
ssr2912	unknown protein	-
slr1127	unknown protein	-
sll1659	hypothetical protein	FO synthase
sll0382	hypothetical protein	-
slr0039	hypothetical protein	DRTGG domain-containing protein
slr2104	two-component hybrid sensor and regulator	multi-sensor hybrid histidine kinase
sll0157	hypothetical protein	hypothetical protein
sll1994	porphobilinogen synthase (5-aminolevulinate dehydratase)	delta-aminolevulinic acid dehydratase
sll0587	pyruvate kinase	pyruvate kinase
slr1071	unknown protein	-
sll0658	hypothetical protein	-
slr0581	unknown protein	-
slr1689	formamidopyrimidine-DNA glycosylase	formamidopyrimidine-DNA glycosylase
sll1029	carbon dioxide concentrating mechanism protein CcmK	microcompartments protein
sll1317	apocytochrome f, component of cytochrome b6/f complex	apocytochrome f
slr0112	unknown protein	-
slr2097	cyanoglobin	-
slr0050	hypothetical protein YCF56	ribonuclease Z
slr1165	sulfate adenylyltransferase	sulfate adenylyltransferase
ssr0693	unknown protein	-
slr1901	ATP-binding protein of ABC transporter	ABC transporter ATP-binding protein
slr1739	photosystem II 13 kDa protein homolog	-
slr0166	putative transposase [ISY523n: 2210271 - 2211142]	-
slr1610	putative C-3 methyl transferase	C-methyltransferase
sll0274	hypothetical protein	-
slr0040	bicarbonate transport system substrate-binding protein	bicarbonate transport system substrate-binding protein
slr2041	probable two-component response regulator	response regulator
slr1449	hypothetical protein	-
sll0945	glycogen synthase	glycogen synthase
sll0680	phosphate-binding periplasmic protein precursor (PBP)	phosphate ABC transporter substrate-binding protein
ssr2848	unknown protein	-
sll0524	hypothetical protein	hypothetical protein
slr1138	cytochrome c oxidase subunit III	cytochrome c oxidase subunit III,cytochrome c oxidase, subunit III
slr0652	phosphorybosilformimino-5-amino- phosphorybosil-4-imidazolecarboxamideisomerase	1-(5-phosphoribosyl)-5-[(5- phosphoribosylamino)methylideneamino] imidazole-4-carboxamide isomerase
sll1677	similar to spore maturation protein B	nucleoside recognition domain-containing protein
slr1912	putative PP2C-type protein phosphatase	-
slr0537	putative sugar kinase	ribokinase-like domain-containing protein
slr1835	P700 apoprotein subunit Ib	photosystem I P700 chlorophyll a apoprotein A2
sll1383	probable myo-inositol-1(or 4)-monophosphatase	inositol monophosphatase
slr1751	periplasmic carboxyl-terminal protease	carboxyl--terminal protease
sll1715	hypothetical protein	-
slr1715	putative transposase [ISY100m: 1463383 - 1464328]	-
sll1132	unknown protein	-
ssr3122	hypothetical protein	-
slr1702	hypothetical protein	hypothetical protein
slr0172	hypothetical protein	signal transduction protein
sll1696	hypothetical protein	hypothetical protein
slr0434	elongation factor P	elongation factor P
sll1912	hypothetical protein	-
sll1688	threonine synthase	threonine synthase
slr1109	similar to ankyrin	ankyrin repeat-containing protein
slr1932	unknown protein	-
sll1077	agmatinase	agmatinase
slr0753	probable transport protein	citrate transporter
slr0400	hypothetical protein	inorganic polyphosphate/ATP-NAD kinase
slr0588	hypothetical protein	-
slr1738	transcription regulator Fur family	-
slr0875	large-conductance mechanosensitive channel	-
slr1454	sulfate transport system permease protein	sulfate ABC transporter,permease
slr0042	probable porin; major outer membrane protein	S-layer protein
sll0554	ferredoxin-thioredoxin reductase, catalytic chain	ferredoxin-thioredoxin reductase, catalytic chain
slr1210	unknown protein	-
sll1228	two-component hybrid sensor and regulator	two-component hybrid sensor and regulator
sll0505	hypothetical protein	membrane protein
sll2015	hypothetical protein	-
sll0643	urease accessory protein G	urease accessory protein UreG
ssl0431	unknown protein	-
slr1230	hypothetical protein	UspA domain-containing protein
ssl3719	hypothetical protein	-
slr1865	unknown protein	extracellular solute-binding protein
sll1878	iron(III)-transport ATP-binding protein	ABC transporter ATP-binding protein
slr1081	hypothetical protein	hypothetical protein
slr1194	hypothetical protein	Mo-dependent nitrogenase family protein
slr0989	hypothetical protein	cbdbA400
slr0500	imidazoleglycerol-phosphate dehydratase	imidazoleglycerol phosphate dehydratase
sll1708	two-component response regulator NarL subfamily	two-component response regulator
ssl1784	30S ribosomal protein S15	-
slr0758	circadian clock protein KaiC homolog	circadian clock protein, KaiC
slr1676	hypothetical protein	hypothetical protein
slr0292	hypothetical protein	-
sll1240	unknown protein	-
slr0569	unknown protein	hypothetical protein
sll0262	delta-6 acyl-lipid desaturase DesD	linoleoyl-CoA desaturase
slr1410	periplasmic WD-repeat protein	-
sll0189	hypothetical protein	-
slr0852	hypothetical protein	-
slr0958	cysteinyl-tRNA synthetase	cysteinyl-tRNA synthetase
sll0012	putative transposase [ISY523f: 2482725 - 2483595]	-
ssr1473	hypothetical protein	-
slr0180	putative transposase [ISY203f: 2326926 - 2328099]	-
sll0414	hypothetical protein	-
slr1546	hypothetical protein	-
sll2014	sugar fermentation stimulation protein	sugar fermentation stimulation protein A
sll0018	fructose-bisphosphate aldolase, class II	fructose-1,6-bisphosphate aldolase
slr1076	probable glycosyltransferase	group 1 glycosyl transferase
sll1538	similar to beta-hexosaminidase a precursor	beta-N-acetylhexosaminidase
slr1245	transcriptional regulator	LysR family transcriptional regulator
sll0412	hypothetical protein	hypothetical protein
slr1938	putative translation initiation factor EIF-2b subunit 1	methylthioribose-1-phosphate isomerase
sll1296	two-component hybrid sensor and regulator	CheA signal transduction histidine kinase
slr0080	ribonuclease H	ribonuclease H
slr1570	hypothetical protein	hypothetical protein
sll1035	uracil phosphoribosyltransferase	uracil phosphoribosyltransferase
slr0387	cysteine desulfurase NifS	cysteine desulfurase
sll0310	hypothetical protein	GCN5-related N-acetyltransferase
slr1652	hypothetical protein	phosphatidate cytidylyltransferase
slr0771	hypothetical protein	-
slr1512	sodium-dependent bicarbonate transporter	sodium-dependent bicarbonate transporter
slr1530	hypothetical protein	segregation and condensation protein A
sll1027	NADH-dependent glutamate synthase small subunit	glutamate synthase subunit beta
slr1208	probable oxidoreductase	short chain dehydrogenase
slr1863	unknown protein	-
slr2019	ATP-binding protein of ABC transporter	ABC transporter
sll1327	ATP synthase gamma chain	F0F1 ATP synthase subunit gamma
sll0645	unknown protein	-
slr0495	HetI protein homolog	-
slr1125	probable glucosyl transferase	glycosyl transferase family protein
slr0121	hypothetical protein	beta-lactamase
slr1672	glycerol kinase	glycerol kinase
sll1498	carbamoyl-phosphate synthase small chain	-
sll0140	unknown protein	-
sll0470	hypothetical protein	-
slr0442	unknown protein	-
slr1385	unknown protein	-
slr1045	hypothetical protein YCF63	ABC transporter permease
ssl2065	unknown protein	-
sll0744	hypothetical protein	dihydroorotate dehydrogenase 2
sll0350	hypothetical protein	OstA family protein
sll1220	putative diaphorase subunit of the bidirectional hydrogenase	bidirectional hydrogenase complex protein HoxE
sll0249	hypothetical protein	hypothetical protein
sll1797	hypothetical protein YCF21	4-hydroxybenzoate synthetase (chorismate lyase)
sll1872	transcriptional regulator	cell envelope-related transcriptional attenuator
slr0083	RNA helicase Light	DEAD/DEAH box helicase
slr1318	iron(III) dicitrate transport system ATP-binding protein	ABC transporter-like protein
sll1193	hypothetical protein	HNH endonuclease
sll0767	50S ribosomal protein L20	50S ribosomal protein L20
sll1789	RNA polymerase beta prime subunit	DNA-directed RNA polymerase subunit beta\'
slr0544	ATP-binding protein of ABC transporter	ABC transporter, ATP-binding protein
slr0368	unknown protein	-
sll1172	threonine synthase	threonine synthase
slr0302	unknown protein	diguanylate cyclase
sll1866	hypothetical protein	translation factor (SUA5)
sll1324	ATP synthase B chain (subunit I) of CF(0)	-
slr1681	unknown protein	-
slr1342	hypothetical protein	Hrp-dependent type III effector protein
slr1964	hypothetical protein	-
slr0617	unknown protein	-
slr1908	probable porin; major outer membrane protein	porin
slr0898	ferredoxin--nitrite reductase	ferredoxin-nitrite reductase
sll0542	acetyl-coenzyme A synthetase	acetyl-CoA synthetase
sll1703	protease IV	signal peptide peptidase SppA, 67K type,signal peptide peptidase SppA 36K type
slr2136	GcpE protein homolog	4-hydroxy-3-methylbut-2-en-1-yl diphosphatesynthase
sll0982	unknown protein	-
sll1142	hypothetical protein	hypothetical protein
slr0331	NADH dehydrogenase subunit 4 (involved in photosystem-1 cyclic electron flow)	NADH dehydrogenase subunit M
sll0283	hypothetical protein	hypothetical protein
slr0543	tryptophan synthase beta subunit	tryptophan synthase subunit beta
ssr1604	50S ribosomal protein L28	-
slr0900	molybdopterin biosynthesis MoeA protein	molybdopterin biosynthesis protein (moeA)
slr1597	chromosome partitioning ATPase, ParA family	parA family protein
slr1882	riboflavin biosynthesis protein RibF	-
slr0585	argininosuccinate synthetase	argininosuccinate synthase
slr0272	unknown protein	-
ssr1375	hypothetical protein	-
sll1734	protein involved in low CO2-inducible, high affinity CO2 uptake	CO2-hydration protein
sll0662	4Fe-4S type iron-sulfur protein	ferredoxin
slr1752	hypothetical protein	-
sll0477	putative biopolymer transport ExbB-like protein	-
slr1960	putative transposase [ISY391a(partial copy): 1762937 - 1763383]	-
sll1515	glutamine synthetase inactivating factor IF17	-
slr1925	cobalamin biosynthesis protein CobD	cobalamin biosynthesis protein
sll0108	ammonium/methylammonium permease	ammonium transporter
slr0373	hypothetical protein	-
ssr1049	unknown protein	-
sll0588	unknown protein	-
sll0677	putative transposase [ISY523h: 3093889 - 3094759]	-
sll1675	hypothetical protein	glyoxalase/bleomycin resistance protein/dioxygenase
slr1043	similar to chemotaxis protein CheW	CheW protein
sll0867	hypothetical protein	aldo/keto reductase
slr0530	glucosylglycerol transport system permease protein	binding-protein-dependent transport system inner membrane protein
ssl2996	unknown protein	-
sll0236	unknown protein	peptidase M14, carboxypeptidase A
slr2017	type 4 pilin-like protein, essential for motility	-
sll0042	methyl-accepting chemotaxis protein for positive phototaxis	-
slr0484	two-component sensor histidine kinase	two-component sensor histidine kinase
slr2057	water channel protein	aquaporin Z
ssr2142	hypothetical protein YCF19	-
slr0051	periplasmic beta-type carbonic anhydrase	carbonic anhydrase
sll1925	hypothetical protein	hypothetical protein
slr1990	hypothetical protein	hypothetical protein
slr1777	magnesium protoporphyrin IX chelatase subunit D	magnesium chelatase, ATPase subunit D
sml0013	hypothetical protein	-
slr1120	type 4 prepilin-like proteins leader peptide processing enzyme	prepilin peptidase
sll1743	50S ribosomal protein L11	50S ribosomal protein L11
sll1714	unknown protein	-
sll1121	hypothetical protein	UvrD/REP helicase
sll0753	FolD bifunctional protein	bifunctional 5,10-methylene-tetrahydrofolate dehydrogenase/ 5,10-methylene-tetrahydrofolate cyclohydrolase
slr0689	hypothetical protein	cbdbA872
slr0072	glucose inhibited division protein B	16S rRNA methyltransferase GidB
slr0800	putative transposase [ISY802c: 3066278 - 3067184]	-
sll1355	hypothetical protein	-
sll0376	unknown protein	-
slr1019	phenazine biosynthetic protein PhzF homolog	-
slr2083	cytochrome c oxidase subunit III	cytochrome c oxidase subunit III
slr1821	hypothetical protein	membrane-associated zinc metalloprotease
sll1691	hypothetical protein	-
slr2026	dihydropteroate synthase	dihydropteroate synthase
sll1555	two-component hybrid sensor and regulator	response regulator receiver signal transduction histidine kinase
sll1699	oligopeptide-binding protein of oligopeptide ABC transporter	extracellular solute-binding protein
sll0359	hypothetical protein	AbrB family transcriptional regulator
ssr3307	preprotein translocase SecG subunit	-
ssl3445	50S ribosomal protein L31	-
sll1363	ketol-acid reductoisomerase	-
sll0997	hypothetical protein	-
sll1070	transketolase	transketolase
sll1350	hypothetical protein	pentapeptide repeat-containing protein
slr1694	expression activator appA homolog	-
sll1987	catalase peroxidase	catalase/peroxidase HPI
sll0622	quinolinate synthetase	quinolinate synthetase
sll1098	elongation factor EF-G	elongation factor G
sll1226	hydrogenase subunit of the bidirectional hydrogenase	nickel-dependent hydrogenase large subunit
sll1968	photomixotrophic growth related protein, PmgA	-
ssl1807	hypothetical protein	-
slr1150	unknown protein	-
sll0504	diaminopimelate decarboxylase	diaminopimelate decarboxylase
sll0497	hypothetical protein	hypothetical protein
slr0261	NADH dehydrogenase subunit 7	bifunctional NADH:ubiquinone oxidoreductase subunit C/D
slr1884	tryptophanyl-tRNA synthetase	-
sll0144	uridine monophosphate kinase	-
sll0329	6-phosphogluconate dehydrogenase	6-phosphogluconate dehydrogenase
slr1641	ClpB protein	ATPase
sll1297	probable dioxygenase, Rieske iron-sulfur component	Rieske (2Fe-2S) domain-containing protein
ssr1480	putative RNA-binding protein	-
sll1189	glycolate oxidase subunit GlcE	glycolate oxidase FAD binding subunit
sll0506	undecaprenyl pyrophosphate synthetase	undecaprenyl pyrophosphate synthase
ssl0241	hypothetical protein	-
sll1835	periplasmic protein, function unknown	curli production assembly/transport component CsgG subfamily protein
slr2131	RND multidrug efflux transporter	hydrophobe/amphiphile efflux-1 (HAE1) family protein
sll0564	hypothetical protein	type 11 methyltransferase
slr0161	twitching motility protein PilT	twitching motility protein
sll2012	group2 RNA polymerase sigma factor SigD	RNA polymerase, sigma factor RpoS
slr0586	hypothetical protein	haloacid dehalogenase-like hydrolase
sll0750	two-component sensor histidine kinase, KaiC-interacting protein, involved in circadian rhythm	adaptive-response sensory kinase
slr1101	hypothetical protein	-
sll0450	cytochrome b subunit of nitric oxide reductase	nitric-oxide reductase
ssl1918	hypothetical protein	-
sll0809	hypothetical protein	protein ligase
slr0661	pyrroline-5-carboxylate reductase	pyrroline-5-carboxylate reductase
slr0020	DNA recombinase	ATP-dependent DNA helicase, RecG
sll1496	mannose-1-phosphate guanyltransferase	nucleotidyl transferase
slr0686	hypothetical protein	-
sll0931	hypothetical protein	-
slr0213	GMP synthetase	GMP synthase
sll2003	hypothetical protein	glycosyl transferase family protein
slr1169	unknown protein	-
sll1340	hypothetical protein	-
slr0947	response regulator for energy transfer from phycobilisomes to photosystems	DNA-binding transcriptional regulator CpxR
slr1531	signal recognition particle protein	signal recognition particle protein
slr1940	periplasmic protein, function unknown	hypothetical protein
slr0678	biopolymer transport ExbD like protein	biopolymer transport protein ExbD/TolR
sll1636	ferripyochelin binding protein	hexapaptide repeat-containing transferase
slr1329	ATP synthase beta subunit	F0F1 ATP synthase subunit beta
sll0630	unknown protein	-
slr0192	hypothetical protein	-
slr1048	hypothetical protein	exonuclease SbcC
sll1432	putative hydrogenase expression/formation protein HypB	hydrogenase nickel incorporation protein HypB
slr1149	ATP-binding protein of ABC transporter	ABC transporter ATP-binding protein
slr2076	60kD chaperonin	chaperonin GroEL
slr1235	hypothetical protein	alpha/beta hydrolase
sll1739	unknown protein	-
slr0513	iron transport system substrate-binding protein, periplasmic protein	periplasmic iron-binding protein
sll0456	hypothetical protein	NAD-dependent epimerase/dehydratase
ssl2891	unknown protein	-
slr1677	hypothetical protein	lipid-A-disaccharide synthase
slr1113	ATP-binding protein of ABC transporter	ABC transporter
ssr2439	hypothetical protein	-
slr1253	unknown protein	-
slr1311	photosystem II D1 protein	photosystem II protein D1
slr1704	hypothetical protein	-
sll1738	hypothetical protein	M41 family peptidase
sll1262	hypothetical protein	NADH dehydrogenase I subunit N
ssr0550	hypothetical protein	-
slr1523	putative transposase	integrase catalytic subunit
slr2058	DNA topoisomerase I	DNA topoisomerase I
sll0631	L-aspartate oxidase	L-aspartate oxidase
sll1414	hypothetical protein	Thf1-like protein
sll1112	3-dehydroquinate dehydratase	3-dehydroquinate dehydratase
sll0553	hypothetical protein	alpha/beta hydrolase fold protein
slr0856	putative transposase [ISY100l: 1346125 - 1347070]	-
slr1324	two-component hybrid sensor and regulator	response regulator receiver sensor signal transduction histidine kinase
slr1192	probable alcohol dehydrogenase	alcohol dehydrogenase
slr0709	hypothetical protein	endoribonuclease L-PSP
slr1177	hypothetical protein	hypothetical protein
sll0459	excinuclease ABC subunit B	excinuclease ABC (subunit B)
sll0421	adenylosuccinate lyase	adenylosuccinate lyase
slr0880	similar to fibronectin binding protein	fibronectin-binding protein
sll1692	hypothetical protein	-
sll1874	hypothetical protein	magnesium-protoporphyrin IX monomethyl ester cyclase
slr0019	unknown protein	P pilus assembly protein, porin PapC
sll0944	hypothetical protein	-
sll1399	hypothetical protein	hypothetical protein
slr1034	hypothetical protein YCF41	-
sll0021	probable exonuclease	nuclease SbcCD subunit D
sll1742	transcription antitermination protein NusG	transcription antitermination protein NusG
slr1666	pleiotropic regulatory protein homolog	DegT/DnrJ/EryC1/StrS aminotransferase
slr0081	two-component response regulator OmpR subfamily	two-component transcriptional regulator
sll0998	LysR family transcriptional regulator	LysR family transcriptional regulator
ssr0109	hypothetical protein	-
sll0520	NADH dehydrogenase subunit NdhI	NADH dehydrogenase subunit I
sll0362	alanyl-tRNA synthetase	alanyl-tRNA synthetase
sll1862	unknown protein	-
slr0191	amidase enhancer, periplasmic protein	amidase
slr0525	Mg-protoporphyrin IX methyl transferase	Mg-protoporphyrin IX methyl transferase
ssl2781	hypothetical protein	-
slr0076	hypothetical protein	Fe-S assembly protein, SufD
sll0783	unknown protein	GTP cyclohydrolase II
slr1867	anthranilate phosphoribosyltransferase	anthranilate phosphoribosyltransferase
sll1934	hypothetical protein	hypothetical protein
slr1066	unknown protein	-
slr1298	unknown protein	membrane protein-like protein
slr1800	hypothetical protein	hypothetical protein
sll0901	phosphoribosylaminoimidazole carboxylase	phosphoribosylaminoimidazole carboxylasecatalytic subunit
sll1592	two-component response regulator NarL subfamily	two component LuxR family transcriptional regulator
slr0746	glucosylglycerolphosphate phosphatase	glucosylglycerolphosphate phosphatase
sll1407	probable methyltransferase	-
slr0741	transcriptional regulator	phosphate transport system regulatory protein PhoU
slr1890	bacterioferritin	bacterioferritin
ssr2062	hypothetical protein	-
ssr3189	hypothetical protein	-
slr0572	unknown protein	-
sll0503	hypothetical protein	small GTP-binding protein domain-containing protein
sll0766	DNA repair protein RadC	DNA repair protein RadC
sll0761	unknown protein	-
ssl1577	hypothetical protein	-
slr0179	hypothetical protein	-
sll1929	competence protein ComE	DNA internalization-related competence protein ComEC/Rec2
slr1246	putative transposase [ISY802b(partial copy): 1384736 - 1385513]	-
slr0089	gamma-tocopherol methyltransferase	type 11 methyltransferase
sll1575	a part of spkA: serine/threonine protein kinase, regulates cellular motility ( disrupted by frameshift mutation)	-
sll0250	pantothenate metabolism flavoprotein	bifunctional phosphopantothenoylcysteine decarboxylase/phosphopantothenate synthase
slr1969	two-component sensor histidine kinase	sensor histidine kinase
sll1694	pilin polypeptide PilA1	-
sll0048	unknown protein	hypothetical protein
sll0732	hypothetical protein	-
slr1734	glucose 6-phosphate dehydrogenase assembly protein	glucose 6-phosphate dehydrogenase effector OpcA
sll0578	phosphoribosylaminoimidazole carboxylase ATPase subunit	phosphoribosylaminoimidazole carboxylase ATPase subunit
sll0261	hypothetical protein	TrkA domain-containing protein
sll0294	hypothetical protein	cbdbA268
slr1224	ATP-binding protein of sugar ABC transporter	glycerol-3-phosphate transporter ATP-binding subunit
sll5052	similar to exopolysaccharide export protein	-
sll1104	periplasmic substrate-binding protein of a TRAP-type permease that mediates sodium-dependent glutamate transport GtrC	extracellular solute-binding protein
slr1414	two-component sensor histidine kinase	histidine kinase
slr1174	hypothetical protein	multidrug efflux ABC transporter
sll1198	tRNA (guanine-N1)-methyltransferase	tRNA guanine-N1 methyltransferase
ssl3410	unknown protein	-
slr0055	anthranilate synthase component II	anthranilate synthase component II
sll0782	transcriptional regulator	-
sll1885	unknown protein	hypothetical protein
slr1097	hypothetical protein	hypothetical protein
slr1747	cell death suppressor protein Lls1 homolog	pheophorbide a oxygenase
slr0163	a part of pilC, pilin biogenesis protein, required for twitching motility	type II secretion system protein
sll0424	hypothetical protein	radical SAM domain-containing protein
slr0774	protein-export membrane protein SecD	preprotein translocase subunit SecD
sll1501	cobyrinic acid a,c-diamide synthase	cobyrinic acid ac-diamide synthase
slr0765	hypothetical protein	mechanosensitive ion channel MscS
slr1943	probable glycosyltransferase	glycosyl transferase family protein
slr0230	putative transposase [ISY100f: 2534034 - 2534980]	-
slr1238	glutathione synthetase	glutathione synthetase
slr1859	anti-sigma f factor antagonist	-
slr0639	mechanosensitive ion channel homolog	mechanosensitive channel MscS
slr1280	NADH dehydrogenase subunit NdhK	NADH dehydrogenase subunit B
slr1814	hypothetical protein	-
slr0044	bicarbonate transport system ATP-binding protein	ABC transporter ATP-binding protein,taurine transporter ATP-binding subunit,ABC transporter-like protein
sll0336	acetyl-CoA carboxylase beta subunit	acetyl-CoA carboxylase subunit beta
slr1239	pyridine nucleotide transhydrogenase alpha subunit	nad(p) transhydrogenase subunit alpha
slr1281	NADH dehydrogenase subunit I	NADH dehydrogenase subunit J
slr0270	hypothetical protein	-
sll0699	putative transposase [ISY100i: 123475 - 124420]	-
sll0785	unknown protein	radical SAM domain-containing protein
slr1407	unknown protein	-
slr1646	ribonuclease III	ribonuclease III
ssr0536	unknown protein	-
slr1220	hypothetical protein	PRC-barrel domain-containing protein
slr0237	glycogen operon protein GlgX homolog	pullulanase,glycogen debranching protein
slr0971	hypothetical protein	-
slr0243	hypothetical protein	-
ssr2699	putative transposase [ISY523k(partial copy): 473025 - 473752]	-
slr1697	serine/threonine kinase	serine/threonine protein kinase
slr0315	probable oxidoreductase	short-chain dehydrogenase/reductase SDR
slr0978	hypothetical protein	-
slr1656	UDP-N-acetylglucosamine--N-acetylmuramyl-(pentapeptide) pyrophosphoryl -undecaprenol N-acetylglucosamine transferase	-
slr1330	ATP synthase epsilon chain of CF(1)	-
ssl0353	hypothetical protein	-
sll1217	unknown protein	-
sll0320	probable ribonuclease D	3\'-5\' exonuclease
slr0451	putative helicase	DEAD/DEAH box helicase
slr0704	putative transposase [ISY100g: 3097363 - 3098309]	-
slr1277	pilus assembly protein homologous to general secretion pathway protein D	general secretion pathway protein D
sll1472	unknown protein	-
sll1807	50S ribosomal protein L24	50S ribosomal protein L24
slr1187	unknown protein	-
slr1065	probable glycosyltransferase	-
sll0272	hypothetical protein	-
ssr2710	hypothetical protein	-
sll1322	ATP synthase A chain of CF(0)	F0F1 ATP synthase subunit A
sll0402	aspartate aminotransferase	aspartate aminotransferase
sll1063	hypothetical protein	peptidase M22 glycoprotease
slr0324	probable oligopeptides ABC transporter permease protein	oligopeptide ABC transporter permease
sll1808	50S ribosomal protein L5	-
slr1665	diaminopimelate epimerase	diaminopimelate epimerase
sll0843	unknown protein	-
slr1648	hypothetical protein	Carotenoid oxygenase
sll0898	hypothetical protein	ribosome-associated GTPase
slr1598	lipoic acid synthetase	lipoyl synthase
sll1530	unknown protein	-
smr0004	photosystem I subunit VIII	-
slr1205	similar to chlorobenzene dioxygenase, ferredoxin component	-
sll1709	3-ketoacyl-acyl carrier protein reductase	short-chain dehydrogenase
slr0603	DNA polymerase III alpha subunit [Contains: Ssp dnaE intein]	-
slr1274	probable fimbrial assembly protein PilM, required for motility	type IV pilus assembly protein PilM
sll0446	unknown protein	hypothetical protein
sll1037	unknown protein	TRAP transporter solute receptor TAXI family protein
sml0011	hypothetical protein	-
sll0981	unknown protein	-
sll1334	two-component sensor histidine kinase	two-component sensor histidine kinase
ssl0453	phycobilisome degradation protein NblA	-
slr0342	cytochrome b6	cytochrome b6
sll0297	hypothetical protein	hypothetical protein
sll1693	hypothetical protein	type 11 methyltransferase
slr0013	hypothetical protein	hypothetical protein
ssr3159	unknown protein	-
slr0415	Na+/H+ antiporter	Na(+)/H(+) antiporter
sll1031	carbon dioxide concentrating mechanism protein CcmM, putative carboxysome structural protein	carbon dioxide concentrating mechanism protein
slr1020	sulfolipid biosynthesis protein SqdB	UDP sulfoquinovose synthase
slr0473	cyanobacterial phytochrome 1, two-component sensor histidine kinase	multi-sensor signal transduction histidine kinase
sll1765	unknown protein	-
slr0252	probable precorrin-6x reductase	cobalt-precorrin-6x reductase
slr0747	glucosylglycerol transport system ATP-binding protein	sugar ABC transporter, ATP-binding protein
sll1109	hypothetical protein	hypothetical protein
slr0607	hypothetical protein	-
slr2072	L-threonine deaminase	threonine dehydratase
slr2105	hypothetical protein	gliding motility ABC transporter auxillary protein
sll0426	unknown protein	-
sll1103	integral membrane protein (large) of a TRAP-type permease that mediates sodium-dependent glutamate transport GtrB	TRAP dicarboxylate transporter subunit DctM
ssr1258	hypothetical protein	-
sll1852	nucleoside diphosphate kinase	Nucleoside-diphosphate kinase
sll0670	hypothetical protein	ErfK/YbiS/YcfS/YnhG protein
slr0679	sun protein	sun protein
sll1751	hypothetical protein	hypothetical protein
sll1893	cyclase	imidazoleglycerol-phosphate synthase, subunit HisF
sll1061	unknown protein	-
sll0293	unknown protein	-
sll0185	hypothetical protein	Rho termination factor domain-containing protein
sll0844	tRNA (5-methylaminomethyl-2-thiouridylate)-methyltransferase	tRNA-specific 2-thiouridylase MnmA
slr0886	3-oxoacyl-[acyl-carrier protein] reductase	3-ketoacyl-ACP reductase,acetoacetyl-CoA reductase
sll1155	hypothetical protein	-
slr1860	carbon metabolisms regulatory protein IcfG	ICFG protein
slr1584	two-component transcription regulator OmpR subfamily	two component heavy metal response transcriptional regulator
slr1276	hypothetical protein	-
slr0848	hypothetical protein	-
sll1547	hypothetical protein	Holliday junction resolvase-like protein
sll0899	UDP-N-acetylglucosamine pyrophosphorylase	bifunctional N-acetylglucosamine-1-phosphate uridyltransferase/glucosamine-1-phosphate acetyltransferase
sll1698	hypothetical protein	-
slr0326	hypothetical protein	-
slr1377	leader peptidase I (signal peptidase I)	signal peptidase I,leader peptidase I
sll0755	thioredoxin peroxidase	alkylhydroperoxide reductase
slr0207	hypothetical protein	aminoglycoside phosphotransferase
slr1380	quinol oxidase subunit II	cytochrome d ubiquinol oxidase subunit II
slr0070	methionyl-tRNA formyltransferase	methionyl-tRNA formyltransferase
slr2073	hypothetical protein YCF50	hypothetical protein
slr2053	putative hydrolase	alpha/beta hydrolase fold protein
slr1261	hypothetical protein	rhodanese-like protein
sll2007	hypothetical protein	-
sll0321	unknown protein	FAD dependent oxidoreductase
sll1725	ATP-binding protein of ABC transporter	ABC transporter ATP-binding protein
sll0932	hypothetical protein	permease
slr0514	unknown protein	-
slr0370	succinate-semialdehyde dehydrogenase (NADP+)	aldehyde dehydrogenase
slr0201	heterodisulfide reductase subunit B	CoB--CoM heterodisulfide reductase
sll1821	50S ribosomal protein L13	50S ribosomal protein L13
sll1902	hypothetical protein	glutathione S-transferase
sll1268	unknown protein	-
sll0162	hypothetical protein	hypothetical protein
slr0014	Mg2+ transport ATPase	MgtC/SapB transporter
sll0501	probable glycosyltransferase	glycosyl transferase family protein
sll1544	two-component response regulator NarL subfamily	-
sll1400	hypothetical protein	-
sll1463	cell division protein FtsH	ATP-dependent metalloprotease FtsH,Mitochondrial member of the AAA family of ATPases
slr1506	hypothetical protein	hypothetical protein
slr2033	membrane-associated rubredoxin, essential for photosystem I assembly	-
slr0143	WD-repeat protein, Hat protein, involved in the control of a high-affinity transport system for inorganic carbon	WD-40 repeat-containing protein
sll0498	hypothetical protein	-
slr1843	glucose 6-phosphate dehydrogenase	glucose-6-phosphate 1-dehydrogenase
slr1881	ATP-binding subunit of the ABC-type Nat permease for neutral amino acids	branched-chain amino acid ABC transporter ATP-binding protein
slr1444	hypothetical protein	CHAD domain-containing protein
sll0378	uroporphyrin-III C-methyltransferase	uroporphyrin III C-methyltransferase
sll0812	hypothetical protein	-
sll0624	unknown protein	-
slr1160	periplasmic protein, function unknown	hypothetical protein
slr1879	precorrin-2 methyltransferase	-
slr0870	hypothetical protein	-
sll1590	two-component sensor histidine kinase	two-component sensor histidine kinase
sll0891	malate dehydrogenase	malate dehydrogenase
slr0402	hypothetical protein	deoxyribonucleotide triphosphate pyrophosphatase
sll0418	2-methyl-6-phytylbenzoquinone methyltransferase	SAM-binding motif-containing protein
sll1937	ferric uptake regulation protein	-
sll1630	unknown protein	-
sll1683	lysine decarboxylase	lysine decarboxylase
sll0606	hypothetical protein	extracellular ligand-binding receptor
slr1959	unknown protein	exonuclease family protein
slr0751	hypothetical protein	-
slr2121	hypothetical protein	cyclase family protein
sll1475	a part of phytochrome-like sensor histidine kinase gene (disrupted by insertion of IS)	multi-sensor hybrid histidine kinase
ssl3382	hypothetical protein	-
slr0354	ATP-binding protein of ABC transporter	ABC transporter ATP-binding protein
slr0703	putative transposase [ISY523i: 3096320 - 3097190]	-
sll0682	phosphate transport system permease protein PstA homolog	phosphateABC transporter permease,phosphate ABC transporter permease
slr1062	unknown protein	-
ssr2615	hypothetical protein	-
sll0083	phosphoheptose isomerase	phosphoheptose isomerase
sll0541	delta-9 acyl-lipid desaturase DesC1	Stearoyl-CoA 9-desaturase
sll1658	hypothetical protein	-
sll0016	probable membrane-bound lytic transglycosylase A	MltA domain-containing protein
sll0927	S-adenosylmethionine synthetase	-
sll0027	NADH dehydrogenase subunit 4 (involved in constitutive, low affinity CO2 uptake)	hydrogenase 4 subunit B
ssl2921	hypothetical protein	-
sll1710	putative transposase [ISY523b: 1275354 - 1276224]	transposase
sll1769	hypothetical protein	-
slr0977	ABC transporter, permease component	ABC transporter
slr1302	protein involved in constitutive low affinity CO2 uptake	CO2-hydration protein
slr0477	phosphoribosylglycinamide formyltransferase	phosphoribosyl glycinamide formyltransferase
sll1160	hypothetical protein	-
slr1315	hypothetical protein	hypothetical protein
sll1612	folylpolyglutamate synthase	bifunctional folylpolyglutamate synthase/ dihydrofolate synthase
slr0969	precorrin methylase	precorrin-3B C(17)-methyltransferase
sll0208	hypothetical protein	Ferritin-like, diiron-carboxylate protein
slr0431	hypothetical protein	outer membrane protein
sll1920	copper-transporting P-type ATPase PacS	heavy metal translocating P-type ATPase
slr0474	two-component response regulator CheY subfamily, regulator for phytochrome 1 (Cph1)	response regulator receiver protein
slr1682	putative transposase [ISY391b: 1970517 - 1970880, join 1972064 - 1973077]	-
slr1557	hypothetical protein	hypothetical protein
sll0080	N-acetyl-gamma-glutamyl-phosphate reductase	N-acetyl-gamma-glutamyl-phosphate reductase
slr1266	hypothetical protein	-
sll1803	50S ribosomal protein L22	50S ribosomal protein L22
sll0797	redox-responsive and/or Ni(II)-responsive regulator, two-component response regulator OmpR subfamily	two-component response regulator
slr1472	hypothetical protein	-
sll1299	acetate kinase	acetate kinase
slr0149	hypothetical protein	-
sll1187	prolipoprotein diacylglyceryl transferase	prolipoprotein diacylglyceryl transferase
slr0260	cob(I)alamin adenosyltransferase	cob(I)yrinic acid a,c-diamideadenosyltransferase
sll0043	positive phototaxis protein, homologous to chemotaxis protein CheA, two-component hybrid histidine kinase	chemotaxis protein CheA
slr1173	hypothetical protein	signal peptide
slr0882	hypothetical protein YCF84	permease
sll1370	mannose-1-phosphate guanylyltransferase	mannose-1-phosphate guanylyltransferase
slr1055	magnesium protoporphyrin IX chelatase subunit H	magnesium chelatase subunit H
sll0536	probable potassium channel protein	potassium channel protein
slr2062	putative transposase [ISY052a: 1420842 - 1422331]	transposase
slr0043	bicarbonate transport system ATP-binding protein	ABC transporter ATP-binding protein,nitrate ABC transporter ATPases C and D
smr0007	photosystem II PsbL protein	-
slr1258	unknown protein	periplasmic protein
slr1805	two-component sensor histidine kinase	response regulator receiver sensor signal transduction histidine kinase
slr0952	fructose-1,6-bisphosphatase	fructose-1,6-bisphosphatase
sll1792	putative transposase [ISY802a: 852462 - 853369]	transposase
slr0356	hypothetical protein	-
sll1388	hypothetical protein	-
sll0771	glucose transport protein	sugar transporter
sll1641	glutamate decarboxylase	glutamate decarboxylase
sll1520	DNA repair protein RecN	DNA repair protein RecN
sll1267	unknown protein	-
sll1371	cAMP receptor protein, essential for motility	Crp/Fnr family transcriptional regulator
slr0378	similar to 7-beta-(4-carbaxybutanamido)cephalosporanic acid acylase	peptidase S45, penicillin amidase
sll1662	probable prephenate dehydratase	prephenate dehydratase
sll0913	hypothetical protein	hypothetical protein
slr0363	hypothetical protein	-
slr0168	unknown protein	-
slr0668	unknown protein	hypothetical protein
sll7106	exodeoxyribonuclease V, alpha chain	recombinase D
sll1418	photosystem II oxygen-evolving complex 23K protein PsbP homolog	photosystem II oxygen evolving complex protein PsbP
slr1793	transaldolase	transaldolase B
slr1226	phosphoribosyl aminoidazole succinocarboxamide synthetase	phosphoribosylaminoimidazole succinocarboxamide synthase
sll1621	AhpC/TSA family protein	peroxiredoxin/glutaredoxin family protein
slr1876	hypothetical protein	-
sll1562	unknown protein	-
sll1062	unknown protein	-
slr2016	type 4 pilin-like protein, essential for motility	-
ssl1417	hypothetical protein YCF33	-
sll0822	hypothetical protein	transcriptional regulator
sll1173	hypothetical protein	-
sll1223	diaphorase subunit of the bidirectional hydrogenase	bidirectional hydrogenase complex protein HoxU
slr1083	hypothetical protein	hypothetical protein
ssl0511	hypothetical protein	-
sll0760	hypothetical protein YCF38	multidrug efflux ABC transporter
slr0945	arsenical resistance protein ArsH homolog	arsenical resistance protein ArsH
slr0439	unknown protein	-
slr2067	allophycocyanin alpha subunit	allophycocyanin, subunit alpha
slr1763	probable methyltransferase	methyltransferase
slr1791	phosphoadenosine phosphosulfate reductase	phosphoadenosine phosphosulfate reductase
slr0980	hypothetical protein	-
sll0202	glucose inhibited division protein	tRNA uridine 5-carboxymethylaminomethyl modification protein GidA
slr1181	photosystem II D1 protein	-
slr0146	hypothetical protein	-
slr1202	permease protein of sugar ABC transporter	binding-protein dependent transport system inner membrane protein
sll0455	homoserine dehydrogenase	homoserine dehydrogenase
sll0547	unknown protein	-
sll0985	unknown protein	hypothetical protein
sll0823	probable succinate dehydrogenase iron-sulfur protein	succinate dehydrogenase iron-sulfur subunit,succinate dehydrogenase subunit B
slr1842	cysteine synthase	-
sll0224	amino-acid ABC transporter binding protein	glutamate and aspartate transporter subunit
sll0280	unknown protein	-
sll1282	riboflavin synthase beta subunit	6,7-dimethyl-8-ribityllumazine synthase
sll1946	hypothetical protein	glycosyl transferase family protein
slr0943	fructose-bisphosphate aldolase, class I	fructose-1,6-bisphosphate aldolase
smr0011	50S ribosomal protein L34	-
sll1594	ndhF3 operon transcriptional regulator, LysR family protein	LysR family transcriptional regulator
sll0296	hypothetical protein	-
sll0817	tRNA delta-2-isopentenylpyrophosphate (IPP) transferase	tRNA delta-2-isopentenylpyrophosphate transferase
slr0287	hypothetical protein	-
slr1105	GTP-binding protein TypA/BipA homolog	GTP-binding protein TypA
slr0625	hypothetical protein	sodium/solute symporter family protein
sll1147	glutathione S-transferase	-
slr0833	replicative DNA helicase [Contains: Ssp dnaB intein]	replicative DNA helicase
slr1128	hypothetical protein	SPFH domain-containing protein/band 7 family protein
sll1873	unknown protein	-
sll1651	hypothetical protein	-
slr0708	periplasmic protein, function unknown	-
sll0381	hypothetical protein	hypothetical protein
sll1606	hypothetical protein	hypothetical protein
sll1614	cation-transporting P-type ATPase	P-type HAD superfamily ATPase
slr1322	putative modulator of DNA gyrase; TldD	peptidase U62 modulator of DNA gyrase
slr2118	unknown protein	-
slr1538	cobalamin biosynthesis protein D	-
sll1180	toxin secretion ABC transporter ATP-binding protein	bacteriocin-processing peptidase,type I secretion system ATPase
sll1926	hypothetical protein	-
slr0580	aluminum resistance protein homolog	aluminum resistance protein
slr2071	unknown protein	-
sll0736	hypothetical protein	hypothetical protein
slr1366	lipoprotein signal peptidase (signal peptidase II)	lipoprotein signal peptidase
sll0902	ornithine carbamoyltransferase	ornithine carbamoyltransferase
sll0163	WD-repeat protein	WD-40 repeat-containing protein
sll1830	unknown protein	hypothetical protein
sll0270	primosomal protein N'	primosome assembly protein PriA
sll0057	heat shock protein GrpE	heat shock protein GrpE
slr1073	unknown protein	-
slr2143	L-cysteine/cystine lyase	L-cysteine/cystine lyase
slr0582	unknown protein	-
slr1163	unknown protein	-
slr1270	periplasmic protein, function unknown	outer membrane efflux protein
sll0838	orotidine 5' monophosphate decarboxylase	orotidine 5-phosphate decarboxylase
sll0200	putative transposase [ISY100s: 2524547 - 2525492]	-
sll0529	hypothetical protein	transketolase, central region
sll1293	unknown protein	-
slr0739	geranylgeranyl pyrophosphate synthase	geranyltranstransferase
ssr2898	putative transposase [ISY523m(partial copy): 1483390 - 1484062]	-
sll0672	cation-transporting p-type ATPase PacL	P-type HAD superfamily ATPase
sll0145	ribosome releasing factor	ribosome recycling factor
sll1632	hypothetical protein	cell division protein FtsQ
slr1913	hypothetical protein	-
slr0872	hypothetical protein	hypothetical protein
slr0397	hypothetical protein	-
slr2046	unknown protein	cadherin domain-containing protein
sll1640	hypothetical protein	-
ssl2920	hypothetical protein	-
slr1900	hypothetical protein	hypothetical protein
slr0846	hypothetical protein	-
sll0780	unknown protein	-
slr0742	hypothetical protein	-
slr1703	seryl-tRNA synthetase	seryl-tRNA synthetase
sll1326	ATP synthase alpha chain	F0F1 ATP synthase subunit alpha
sll1502	NADH-dependent glutamate synthase large subunit	glutamate synthase
sll1250	hypothetical protein	-
slr2043	zinc transport system substrate-binding protein	periplasmic solute binding protein
slr1545	RNA polymerase ECF-type (group 3) sigma-E factor	RNA polymerase sigma factor,RNA polymerase sigma factor RpoE
sll0818	tetrapyrrole methylase family protein	uroporphyrin-III C/tetrapyrrole methyltransferase
slr0960	unknown protein	-
slr1303	hypothetical protein	sulfatase modifying factor
sll1437	putative transposase [ISY100q: 1901359 - 1902304]	-
slr2047	PhoH like protein	phoH-family protein
slr1593	hypothetical protein	-
slr0702	unknown protein	-
slr0438	hypothetical protein	-
slr1343	hypothetical protein	deoxyribodipyrimidine photolyase-like protein
sll1028	carbon dioxide concentrating mechanism protein CcmK	carbon dioxide concentrating mechanism protein CcmK,microcompartments protein
sll0406	unknown protein	-
ssl2009	hypothetical protein	-
sll1942	unknown protein	-
slr1705	aspartoacylase	aspartoacylase
sll1932	DnaK protein	molecular chaperone DnaK
sll1647	probable phosphinothricin N-acetyltransferase	N-acetyltransferase GCN5
slr0752	enolase	phosphopyruvate hydratase
slr1273	hypothetical protein	hypothetical protein
slr0992	probable tRNA/rRNA methyltransferase	tRNA/rRNA methyltransferase SpoU
slr0612	probable pseudouridine synthase	-
slr1660	hypothetical protein	hypothetical protein
sll1082	ABC transport system ATP-binding protein	ABC transporter ATP-binding protein,ABC transporter-like protein
sll1556	isopentenyl-dephosphate delta-isomerase	isopentenyl pyrophosphate isomerase
slr0922	peptidyl-tRNA hydrolase	peptidyl-tRNA hydrolase
sll1373	unknown protein	-
sll1290	probable ribonuclease II	ribonuclease II
slr1812	hypothetical protein	-
sll0995	hypothetical protein	hypothetical protein
sll0990	glutathione-dependent formaldehyde dehydrogenase	alcohol dehydrogenase
sll0532	hypothetical protein	-
ssr1528	hypothetical protein	-
sll0914	unknown protein	-
sll0657	phospho-N-acetylmuramoyl-pentapeptide-transferase	phospho-N-acetylmuramoyl-pentapeptide- transferase
sll1369	putative peptidase	peptidase S13, D-Ala-D-Ala carboxypeptidase C
sll1755	unknown protein	-
ssr0511	unknown protein	-
ssr2153	unknown protein	-
ssl0410	unknown protein	-
slr0317	hypothetical protein	NmrA family protein
sll0022	unknown protein	-
slr2001	cyanophycinase	cyanophycinase
sll0507	probable cation transporter	magnesium and cobalt transport protein
slr0869	hypothetical protein	GTPase (dynamin-related)-like protein
sll1865	peptide chain release factor 2	-
ssl2648	hypothetical protein	-
slr0033	glutamyl-tRNA(Gln) amidotransferase subunit C	-
slr1583	hypothetical protein	hypothetical protein
slr1674	hypothetical protein	-
ssr3572	hypothetical protein	-
slr1852	unknown protein	hypothetical protein
sll0757	amidophosphoribosyltransferase	amidophosphoribosyltransferase
slr1475	unknown protein	-
slr0836	dTDP-glucose 4,6-dehydratase	dTDP-glucose 4-6-dehydratase
sll0447	unknown protein	-
sll0687	RNA polymerase ECF-type (group 3) sigma factor	RNA polymerase sigma factor
slr0084	amidotransferase HisH	imidazoleglycerol-phosphate synthase subunit HisH
sll0563	unknown protein	-
slr2070	hypothetical protein	hypothetical protein
sll1252	hypothetical protein	S4 domain-containing protein
sll0281	unknown protein	-
sll1023	succinyl-CoA synthetase beta chain	succinyl-CoA synthetase subunit beta
sll1908	D-3-phosphoglycerate dehydrogenase	D-3-phosphoglycerate dehydrogenase
slr1909	two-component response regulator NarL subfamily	two component LuxR family transcriptional regulator
sll1905	two-component hybrid sensor and regulator	histidine kinase
ssr0336	hypothetical protein	-
sll0858	hypothetical protein	-
slr0018	fumarase	fumarate hydratase
ssr1698	hypothetical protein	-
slr0925	single-stranded DNA-binding protein	single-stranded DNA-binding protein
slr1023	unknown protein	-
ssl1464	unknown protein	-
ssr2009	hypothetical protein	-
slr0957	hypothetical protein	-
slr1645	photosystem II 11 kD protein	-
sll0688	unknown protein	-
ssl3549	hypothetical protein	-
sll0828	putative amidase	amidase
sll0729	probable DNA methyltransferase	DNA adenine methylase
ssl1493	unknown protein	-
slr1137	cytochrome c oxidase subunit I	cytochrome C oxidase subunit I,cytochrome o ubiquinol oxidase, subunit I
sll1744	50S ribosomal protein L1	50S ribosomal protein L1
ssr1853	unknown protein	-
ssr2595	high light-inducible polypeptide HliB, CAB/ELIP/HLIP superfamily	-
slr1653	N-acyl-L-amino acid amidohydrolase	amidohydrolase
slr1816	hypothetical protein	FkbM family methyltransferase
sll0728	acetyl-CoA carboxylase alpha subunit	acetyl-CoA carboxylase carboxyl transferase subunit alpha
sll1812	30S ribosomal protein S5	30S ribosomal protein S5
slr1994	PHA-specific acetoacetyl-CoA reductase	acetoacetyl-CoA reductase
sll1618	hypothetical protein	-
ssr1766	hypothetical protein	-
slr0615	ATP-binding protein of ABC transporter	multidrug transporter membrane\ATP-binding components
slr1498	putative hydrogenase expression/formation protein HypD	hydrogenase expression/formation protein (hypD)
slr0082	hypothetical protein	ribosomal protein S12 methylthiotransferase
slr0890	unknown protein	-
sll1524	hypothetical protein	sugar phosphatase
sll0423	hypothetical protein	hypothetical protein
ssr2803	hypothetical protein	-
slr0120	probable tRNA/rRNA methyltransferase	RNA methyltransferase
sll1455	hypothetical protein	hypothetical protein
ssl0312	hypothetical protein	-
sll1860	putative transposase [ISY523d: 2226601 - 2227471]	transposase
slr0273	unknown protein	-
slr0116	phycocyanobilin:ferredoxin oxidoreductase	phycocyanobilin:ferredoxin oxidoreductase
sll0650	putative transposase [ISY100j: 421739 - 422684]	-
slr0797	cobalt-transporting P-type ATPase (cobalt efflux pump) involved in cobalt tolerance	heavy metal translocating P-type ATPase
slr1133	L-argininosuccinate lyase	argininosuccinate lyase
slr1636	unknown protein	-
slr1784	biliverdin reductase	biliverdin reductase
slr2114	perosamine synthetase	DegT/DnrJ/EryC1/StrS aminotransferase
ssr0663	hypothetical protein	-
sll1933	DnaJ protein, heat shock protein 40, molecular chaperone	chaperone protein DnaJ,curved DNA-binding protein CbpA,DnaJ protein
slr9201	unknown protein [ORF2]	-
sll1404	biopolymer transport ExbB protein homolog	MotA/TolQ/ExbB proton channel
slr0528	UDP-N-acetylmuramoylalanyl-D-glutamate--2, 6-diaminopimelate ligase	UDP-N-acetylmuramoylalanyl-D-glutamate--2,6-diaminopimelateligase
sll0410	hypothetical protein	4-hydroxybenzoyl-CoA thioesterase
slr0786	methionine aminopeptidase	methionine aminopeptidase
sll1433	hypothetical protein	carbohydrate kinase
sll1513	c-type cytochrome synthesis protein	cytochrome C assembly protein
slr1476	aspartate carbamoyltransferase	aspartate carbamoyltransferase catalytic subunit
sll0549	hypothetical protein	metal-dependent phosphoesterase
slr0867	unknown protein	-
slr0012	ribulose bisphosphate carboxylase small subunit	ribulose bisphosphate carboxylase small subunit
slr0267	hypothetical protein	ribosomal biogenesis GTPase
slr1421	unknown protein	-
slr1214	two-component response regulator PatA subfamily	-
sll1054	hypothetical protein	NUDIX hydrolase
slr1857	isoamylase	pullulanase,glycogen debranching protein
sll1886	hypothetical protein	-
sll1540	dolichyl-phosphate-mannose synthase	dolichyl-phosphate beta-D-mannosyltransferase
slr1595	Na+/H+ antiporter	sodium/hydrogen exchanger
slr1251	peptidyl-prolyl cis-trans isomerase	PEPTIDYL-PROLYL CIS-TRANS ISOMERASE
slr0650	hypothetical protein	hypothetical protein
sll1784	periplasmic protein, function unknown	-
slr0798	zinc-transporting P-type ATPase (zinc efflux pump) involved in zinc tolerance	cation transport ATPase,heavy metal-translocating P-type ATPase
sll1108	stationary-phase survival protein SurE homolog	stationary phase survival protein SurE,stationary-phase survival protein SurE
sll1131	unknown protein	-
smr0012	putative transposase [ISY523j(partial copy): 106904 - 107226]	-
sll0416	60 kDa chaperonin 2, GroEL2, molecular chaperone	chaperonin GroEL
sll1580	phycobilisome rod linker polypeptide	phycobilisome rod linker polypeptide
ssr3465	unknown protein	-
sll0317	putative transposase [ISY203i: 2443391 - 2443924, join 2444874 - 2445513]	-
slr0780	hypothetical protein	transcriptional regulator NrdR
sll1468	beta-carotene hydroxylase	Beta-carotene hydroxylase
sll1294	methyl-accepting chemotaxis protein	methyl-accepting chemotaxis protein
slr1378	hypothetical protein	hypothetical protein
slr1350	delta-12 acyl-lipid desaturase DesA	Fatty-acid desaturase
slr0636	probable cobalamin [5'-phosphate] synthase	cobalamin synthase
ssl3451	hypothetical protein	-
slr1906	hypothetical protein	-
slr6041	two-component sensor histidine kinase	sensor histidine kinase
slr1866	unknown protein	-
sll1785	periplasmic protein, function unknown	-
sll0947	light repressed protein A homolog	light repressed protein A-like protein
slr0784	hypothetical protein	permease
sll1166	hypothetical protein	-
sll0737	hypothetical protein	hypothetical protein
slr1228	peptide-chain-release factor 3	peptide-chain-release factor 3
slr1590	hypothetical protein	hypothetical protein
slr2032	hypothetical protein YCF23	dihydropteroate synthase
sll0400	hypothetical protein	phosphohistidine phosphatase, SixA
slr1067	UDP-glucose 4-epimerase	UDP-glucose-4-epimerase
slr1507	hypothetical protein	radical SAM domain-containing protein
ssr2787	unknown protein	-
slr0454	RND multidrug efflux transporter	acriflavin resistance protein
slr0527	transcription regulator ExsB homolog	-
slr0909	unknown protein	-
sll1776	deoxyribose-phosphate aldolase	deoxyribose-phosphate aldolase
sll1209	DNA ligase	NAD-dependent DNA ligase LigA
slr1279	NADH dehydrogenase subunit 3	NADH dehydrogenase subunit A
slr1808	transfer RNA-Gln reductase	-
sll1870	ATP-binding protein of ABC transporter	ABC transporter ATP-binding protein
slr1649	hypothetical protein	CpcT protein, putative
slr1429	hypothetical protein	zinc finger SWIM domain-containing protein
slr0106	unknown protein	-
slr1895	hypothetical protein	Ser/Thr protein phosphatase family protein
sll1609	hypothetical protein	hypothetical protein
sll1275	pyruvate kinase 2	pyruvate kinase
slr1568	hypothetical protein	-
slr0782	putative flavin-containing monoamine oxidase	amine oxidase
slr1470	hypothetical protein	eribonuclease P
sll1939	unknown protein	-
sll1074	leucyl-tRNA synthetase	leucyl-tRNA synthetase
sll1722	hypothetical protein	glycosyl transferase
sll0034	putative carboxypeptidase	carboxypeptidase
sll0837	periplasmic protein, function unknown	TPR repeat-containing protein
slr2144	periplasmic protein, function unknown	hypothetical protein
smr0008	photosystem II PsbJ protein	-
slr0723	hypothetical protein	hypothetical protein
sll1005	MazG protein homolog	nucleoside triphosphate pyrophosphohydrolase
slr1042	two-component response regulator CheY subfamily	response regulator receiver protein
slr0376	hypothetical protein	hypothetical protein
sll0593	glucokinase	glucokinase
slr0393	unknown protein	-
slr1493	hypothetical protein	-
sll1482	ABC transporter permease protein	ABC-transporter, membrane spanning component
sll1804	30S ribosomal protein S3	30S ribosomal protein S3
sll1344	unknown protein	-
slr0157	unknown protein	-
sll1818	RNA polymerase alpha subunit	DNA-directed RNA polymerase subunit alpha
slr1491	iron(III) dicitrate transport system substrate-binding protein	periplasmic binding protein,iron(III) dicitrate-binding periplasmic protein
sll0379	acyl-[acyl-carrier-protein]--UDP-N-acetylglucosamine o-acyltransferase	-
slr1968	unknown protein	TPR repeat-containing protein
sll0555	methionine aminopeptidase	-
sll0094	two-component sensor histidine kinase	-
slr0520	phosphoribosyl formylglycinamidine synthase	phosphoribosylformylglycinamidine synthase I
smr0014	hypothetical protein	-
sll0403	unknown protein	-
sll0788	hypothetical protein	hypothetical protein
slr0482	unknown protein	-
slr1772	probable hydrolase, periplasmic protein	choloylglycine hydrolase
sll1667	periplasmic protein, similar to mitochondrial outer membrane 72K protein	TPR repeat-containing protein
slr0517	hypothetical protein	-
slr1519	hypothetical protein	-
sll1486	hypothetical protein	hypothetical protein
sll0700	putative transposase [ISY100i: 123475 - 124420]	-
slr0395	nitrate assimilation transcriptional activator, LysR family protein	LysR family transcriptional regulator
sll1586	unknown protein	hypothetical protein
sll1536	molybdopterin biosynthesis MoeB protein	UBA/THIF-type NAD/FAD binding protein
sll0615	hypothetical protein	transmembrane protein 165
sll1680	hypothetical protein	methionine-R-sulfoxide reductase
sll1864	probable chloride channel protein	chloride channel protein
sll0258	cytochrome c550	-
ssl2814	unknown protein	-
slr0590	hypothetical protein	-
slr0681	probable sodium/calcium exchanger protein	CaCA family Na(+)/Ca(+) antiporter
sll1330	two-component system response regulator OmpR subfamily	two-component transcriptional regulator
sll1119	hypothetical protein	-
sml0010	putative transposase	-
sll1304	unknown protein	-
ssl2667	an assembly factor for iron-sulfur culsters	-
sll1424	hypothetical protein	polynucleotidyl transferase
sll7065	unknown protein	hypothetical protein
sll1620	hypothetical protein	-
slr0288	glutamate--ammonia ligase	glutamine synthetase
slr1664	hypothetical protein	TrkA-N domain-containing protein
ssl0105	hypothetical protein	-
ssr2549	unknown protein	-
slr0232	hypothetical protein	DedA family membrane protein
slr1726	unknown protein	-
sll0664	unknown protein	-
sll0194	putative sec-independent protein translocase	Sec-independent protein translocase TatC
sll1601	hypothetical protein	saccharopine dehydrogenase
sml0004	cytochrome b6-f complex subunit VIII	-
sll0623	unknown protein	-
slr0263	hypothetical protein	-
slr0488	virulence factor MviN homolog.	integral membrane protein MviN
slr0334	unknown protein	-
slr2037	unknown protein	-
sll0228	arginase	agmatinase
slr1778	unknown protein	-
sll0865	excinuclease ABC subunit C	excinuclease ABC, subunit C
sll0668	putative transposase [ISY352e: 2921301 - 2921595, join 3108631 - 3109754]	-
sll0135	putative 5'-methylthioadenosine phosphorylase	-
ssl1047	hypothetical protein	-
ssr1966	hypothetical protein	-
slr0015	lipid A disaccharide synthase	lipid-A-disaccharide synthase
slr0294	unknown protein	-
slr1957	hypothetical protein	-
ssl0769	putative transposase	-
ssr3550	hypothetical protein	-
ssl1633	high light-inducible polypeptide HliC, CAB/ELIP/HLIP superfamily	-
sll1740	50S ribosomal protein L19	50S ribosomal protein L19
sll1595	circadian clock protein KaiC homolog	circadian clock protein KaiC
slr0546	indole-3-glycerol phosphate synthase	indole-3-glycerol-phosphate synthase
sll1439	unknown protein	-
sll0923	unknown protein	protein-tyrosine kinase
sll1081	ABC transport system permease protein	binding-protein-dependent transport system inner membrane protein
sll1572	DNA polymerase III alpha subunit [Contains: Ssp dnaE intein]	-
slr2052	hypothetical protein	hypothetical protein
slr1931	type 4 pilin-like protein	-
sll1676	4-alpha-glucanotransferase	4-alpha-glucanotransferase
slr1761	FKBP-type peptidyl-prolyl cis-trans isomerase, periplasmic protein	FKBP-type peptidylprolyl isomerase
slr1423	UDP-N-acetylmuramate-alanine ligase	UDP-N-acetylmuramate--L-alanine ligase
sll1314	putative C4-dicarboxylase binding protein, periplasmic protein	-
slr0095	O-methyltransferase	O-methyltransferase
slr1262	hypothetical protein	permease
slr2038	hypothetical protein	-
slr0740	hypothetical protein	-
slr1834	P700 apoprotein subunit Ia	photosystem I P700 chlorophyll a apoprotein A1
slr0841	periplasmic protein, function unknown	-
ssl3142	unknown protein	-
slr0406	dihydroorotase	dihydroorotase
sll1194	photosystem II 12 kDa extrinsic protein	-
sll0810	unknown protein	-
slr0554	hypothetical protein	hypothetical protein
slr0008	carboxyl-terminal processing protease	carboxyl-terminal protease
sll0776	serine/threonine kinase	serine/threonine protein kinase
slr1521	GTP-binding protein	GTP-binding protein HFLX
slr0011	possible Rubisco chaperonin	-
slr0479	hypothetical protein	hypothetical protein
sll1143	ATP-dependent helicase PcrA	DNA-dependent helicase II
slr0104	hypothetical protein	metal dependent phosphohydrolase
slr1699	hypothetical protein	alpha/beta hydrolase
ssr1038	unknown protein	-
slr1535	hypothetical protein	glycoside hydrolase family protein
slr1259	hypothetical protein	beta-lactamase domain-containing protein
sll0807	pentose-5-phosphate-3-epimerase	ribulose-phosphate 3-epimerase
slr1529	nitrogen assimilation regulatory protein	nitrogen assimilation regulatory protein
sll0335	hypothetical protein	putative cytoplasmic protein
ssl2807	hypothetical protein	-
sll1224	hydrogenase subunit of the bidirectional hydrogenase	NADH ubiquinone oxidoreductase, 20 kDa subunit
sll0666	putative transposase [ISY523r: 3109761 - 3110626]	-
sll0711	isopentenyl monophosphate kinase	4-diphosphocytidyl-2C-methyl-D-erythritol kinase
sll0535	ATP-dependent Clp protease ATPase subunit	ATP-dependent protease ATP-binding subunit ClpX
slr1124	phosphoglycerate mutase	-
slr0839	ferrochelatase	ferrochelatase
sll0743	hypothetical protein	-
slr0757	circadian clock protein KaiB homolog	circadian clock protein KaiB
ssl2615	ATP synthase C chain of CF(0)	-
slr0531	glucosylglycerol transport system permease protein	binding-protein-dependent transport system inner membrane protein
sll1003	two-component sensor histidine kinase	multi-sensor signal transduction histidine kinase
slr0847	phosphopantetheine adenylyltransferase	phosphopantetheine adenylyltransferase
slr0381	lactoylglutathione lyase	lactoylglutathione lyase
ssl2420	unknown protein	-
slr0435	biotin carboxyl carrier protein of acetyl-CoA carboxylase	biotin carboxyl carrier protein of acetyl-CoA carboxylase
sll7055	unknown protein	-
slr0651	hypothetical protein	-
sll0451	hypothetical protein	-
ssl1045	hypothetical protein	-
sll0031	hypothetical protein	4Fe-4S ferredoxin
slr0795	cation efflux system protein involved in nickel and cobalt tolerance	-
slr0460	putative transposase [ISY352g: 3511668 - 3512290, join 3513238 - 3514051]	-
ssl2471	hypothetical protein	-
sll1672	two-component hybrid sensor and regulator	multi-sensor hybrid histidine kinase
sll0640	probable sodium/sulfate symporter	TrkA domain-containing protein
sll1377	probable glycosyltransferase	-
slr0236	similar to glutathione S-transferase	-
sll1167	unknown protein	beta-lactamase
ssr0692	hypothetical protein	-
slr1571	unknown protein	-
slr0503	hypothetical protein YCF66	Ycf66-like protein
slr1063	probable glycosyltransferase	-
sll0528	hypothetical protein	peptidase M50
slr0542	ATP-dependent protease ClpP	ATP-dependent Clp protease proteolytic subunit
slr0222	two-component hybrid sensor and regulator	sensor histidine kinase
sll1760	homoserine kinase	homoserine kinase
ssl2064	hypothetical protein	-
sll1394	peptide methionine sulfoxide reductase	methionine sulfoxide reductase A
slr1215	hypothetical protein	hypothetical protein
sll0488	hypothetical protein	-
slr0983	glucose-1-phosphate cytidylyltransferase	glucose-1-phosphate cytidylyltransferase
slr0801	hypothetical protein	FAD dependent oxidoreductase
slr0009	ribulose bisphosphate carboxylase large subunit	ribulose bisophosphate carboxylase
sll1072	hypothetical protein	hypothetical protein
sll1256	putative transposase [ISY100p: 1725405 - 1726350]	-
slr0806	hypothetical protein	FAD/FMN-containing dehydrogenase
sll0611	hypothetical protein	-
ssr2755	hypothetical protein	-
slr1306	hypothetical protein	hypothetical protein
sll0667	putative transposase [ISY352e: 2921301 - 2921595, join 3108631 - 3109754]	-
sll0397	hypothetical protein	hypothetical protein
slr0077	cysteine desulfurase	cysteine desulfurase
sll0404	glycolate oxidase subunit GlcD	glycolate oxidase subunit GlcD
sll0322	putative hydrogenase expression/formation protein HypF	[NiFe] hydrogenase maturation protein HypF
sll0010	unknown protein	-
sll1568	fibrillin	fibrillin
slr1285	two-component sensor histidine kinase	signal transduction histidine kinase
slr0895	transcriptional regulator	-
ssl1376	hypothetical protein	-
sll0449	unknown protein	-
ssl0452	phycobilisome degradation protein NblA	-
sll1845	hypothetical protein	TspO and MBR-like proteins
sll0525	hypothetical protein	-
sll1341	bacterioferritin	bacterioferritin
slr1411	hypothetical protein	hypothetical protein
slr1618	unknown protein	-
sll1553	phenylalanyl-tRNA synthetase	phenylalanyl-tRNA synthetase subunit beta
sll1058	dihydrodipicolinate reductase	dihydrodipicolinate reductase
ssl0352	hypothetical protein	-
slr0053	hypothetical protein	putative metalloprotease
ssl0750	unknown protein	-
slr0214	cytosine-specific methyltransferase(5'-CGATCG-3')	DNA-cytosine methyltransferase
slr1367	glycogen phosphorylase	glycogen phosphorylase,maltodextrin phosphorylase
slr2005	periplasmic protein, function unknown	Zn-dependent hydrolase
slr0322	two-component hybrid sensor and regulator	CheA signal transduction histidine kinase
sll1954	unknown protein	-
sll1408	transcriptional regulator	regulatory protein PcrR
sll0543	hypothetical protein	-
sll1378	periplasmic protein, function unknown	putative lipoprotein
sll0698	drug sensory protein A, low temperature sensor, two-component sensor histidine kinase	multi-sensor signal transduction histidine kinase
slr0285	hypothetical protein	radical SAM family protein
sll0026	NADH dehydrogenase subunit 5 (involved in constitutive, low affinity CO2 uptake)	NADH dehydrogenase subunit L
ssl2250	bacterioferritin-associated ferredoxin	-
sll0078	threonyl-tRNA synthetase	THREONYL tRNA SYNTHETASE
slr0815	hypothetical protein	-
sll1453	nitrate/nitrite transport system ATP-binding protein	ABC transporter ATP-binding protein,ABC transporter-like protein
slr8038	WD-repeat protein	WD repeat-containing protein
slr1874	D-alanine--D-alanine ligase	-
sll0726	phosphoglucomutase	phosphoglucomutase
slr0383	hypothetical protein	methyltransferase
slr1599	hypothetical protein	NnrU family protein
slr0853	ribosomal-protein-alanine acetyltransferase	-
sll7066	unknown protein	hypothetical protein
slr1767	hypothetical protein	-
slr0534	probable transglycosylase	lytic transglycosylase
sll1841	pyruvate dehydrogenase dihydrolipoamide acetyltransferase component (E2)	branched-chain alpha-keto acid dehydrogenase subunit E2
sll0517	putative RNA binding protein	RNA-binding region RNP-1
slr0108	unknown protein	-
sll1396	unknown protein	-
sll1525	phosphoribulokinase	-
slr2096	putative transposase [ISY120c: 1561629 - 1562430]	-
slr1288	hypothetical protein	CAAX amino terminal protease family protein
slr0423	hypothetical protein	rare lipoprotein A
slr1243	unknown protein	-
sll0862	hypothetical protein	peptidase M50
slr1148	unknown protein	-
sll1849	probable dioxygenase Rieske iron-sulfur component	-
ssl0294	hypothetical protein	-
ssl3093	phycobilisome small rod linker polypeptide	-
slr0959	hypothetical protein	abortive infection protein
sll1723	probable glycosyltransferase	group 1 glycosyl transferase
sll1910	protein conferring resistance to acetazolamide Zam	-
sll1642	hypothetical protein	-
ssr3532	unknown protein	-
slr1544	unknown protein	-
slr1572	hypothetical protein	hypothetical protein
sll1774	hypothetical protein	-
slr1495	hypothetical protein	Rad3-related DNA helicase
slr1579	hypothetical protein	hypothetical protein
sll0263	unknown protein	-
slr1887	porphobilinogen deaminase (hydroxymethylbilane synthase, preuroporphyrinogen synthase)	porphobilinogen deaminase
sll0058	DnaK protein 1, heat shock protein 70, molecular chaperone	molecular chaperone DnaK
sll0148	hypothetical protein	peptidase C14 caspase catalytic subunit p20
sll1059	adenylate kinase	adenylate kinase
sll1040	unknown protein	MscS family mechanosensitive ion channel
slr1966	hypothetical protein	glycoside hydrolase family protein
sll0209	hypothetical protein	dehydrogenase
sll0794	cobalt-dependent transcriptional regulator	precorrin-8X methylmutase CbiC/CobH
slr0074	ABC transporter subunit	cysteine desulfurase activator complex subunit SufB
sll1531	unknown protein	-
slr1420	probable sugar kinase	carbohydrate kinase
slr1247	phosphate-binding periplasmic protein precursor (PBP)	phosphate ABC transporter substrate binding protein
slr1942	circadian clock protein KaiC homolog	circadian clock protein KaiC
slr1626	dihydroneopterin aldolase	-
sll1491	periplasmic WD-repeat protein	-
slr2051	phycobilisome rod-core linker polypeptide	-
sll0804	hypothetical protein	small GTP-binding protein
sll1169	hypothetical protein	Crp/FNR family transcriptional regulator
slr1820	hypothetical protein	dolichyl-phosphate-mannose-protein mannosyltransferase family protein
slr6040	two-component response regulator	two component transcriptional regulator
slr0914	unknown protein	-
sll1686	hypothetical protein	RecB family nuclease
slr0942	alcohol dehydrogenase [NADP+]	Aldo/keto reductase
sll1359	unknown protein	lipoprotein
slr2110	unknown protein	-
sll0519	NADH dehydrogenase subunit 1	NADH dehydrogenase subunit H
slr1289	isocitrate dehydrogenase (NADP+)	-
sll0017	glutamate-1-semialdehyde aminomutase	-
slr0293	glycine dehydrogenase	glycine dehydrogenase
slr1822	endonuclease III	endonuclease III
ssl3803	hypothetical protein	-
slr1915	hypothetical protein	hypothetical protein
smr0002	putative transposase [ISY100v: 3095975 - 3096319, join 3097194 - 3097362, join 3098314 - 3098743]	-
slr1260	hypothetical protein	-
slr1416	similar to MorR protein	ATPase
slr0731	hypothetical protein	hypothetical protein
sll1481	ABC-transporter membrane fusion protein	heterocyst specific ABC-transporter, membrane fusion protein DevB
slr0624	UDP-N-acetylglucosamine 2-epimerase	UDP-N-acetyl glucosamine -2-epimerase
sll0109	chorismate mutase	chorismate mutase
sll1516	hypothetical protein	hypothetical protein
slr0417	DNA gyrase subunit A	DNA gyrase subunit A
slr1783	two-component response regulator NarL subfamily	two-component response regulator
sll1623	ABC transporter ATP-binding protein	cobalt transporter ATP-binding subunit
slr1255	phytoene synthase	phytoene synthase
ssr1386	NADH dehydrogenase subunit NdhL	-
sll0354	hypothetical protein	hypothetical protein
sll1605	(3R)-hydroxymyristol acyl carrier protein dehydrase	-
sll1687	unknown protein	diguanylate cyclase
sll1825	hypothetical protein	short chain dehydrogenase
sll0925	hypothetical protein	hypothetical protein
slr0088	beta-carotene ketolase	FAD dependent oxidoreductase
sll1924	cAMP receptor protein sycrp1 homolog	-
sll0661	hypothetical protein YCF35	hypothetical protein
sll0855	putative channel transporter	chloride-channel protein
sll1186	hypothetical protein	hypothetical protein
sll0798	Ni(II)-sensor and/or redox sensor, two-component sensor histidine kinase	two-component sensor histidine kinase
sll1451	nitrate/nitrite transport system permease protein	nitrate ABC transporter, inner membrane subunit
slr0556	hypothetical protein	alanine racemase domain-containing protein
slr1730	potassium-transporting P-type ATPase C chain	potassium-transporting ATPase subunit C
slr1690	hypothetical protein	NUDIX hydrolase
slr2025	hypothetical protein	-
slr0529	glucosylglycerol transport system substrate-binding protein	extracellular solute-binding protein
sll0493	hypothetical protein	TrkA domain-containing protein
sll1427	protease	protease Do
sll0983	hypothetical protein	SAM-dependent methyltransferase
slr1390	cell division protein FtsH	ATP-dependent metalloprotease FtsH,Mitochondrial member of the AAA family of ATPases
slr0453	hypothetical protein	-
sll8049	type I site-specific deoxyribonuclease chain R	type III restriction enzyme, res subunit
slr1668	periplasmic protein, function unknown (target gene of sycrp1)	-
sll1997	putative transposase [ISY203h: 1623060 - 1623693, join 1624643 - 1625182]	-
sll1679	periplasmic protease HhoA	serine protease
sll1473	a part of phytochrome-like sensor histidine kinase gene (disrupted by insertion of IS)	-
sll2002	hypothetical protein	Tab2 protein (ISS)
slr1392	ferrous iron transport protein B	ferrous iron transport protein B
sll0892	aspartate 1-decarboxylase	aspartate alpha-decarboxylase
slr1840	hypothetical protein	glycerate kinase
slr0386	unknown protein	hypothetical protein
ssl0242	hypothetical protein	-
sll0819	photosystem I reaction center subunit III precursor (PSI-F), plastocyanin (cyt c553) docking protein	photosystem I PsaF protein (subunit III)
slr0216	bifunctional cobalamin biosynthesis protein CobP	adenosylcobinamide kinase/adenosylcobinamide-phosphate guanylyltransferase
slr0506	light-dependent NADPH-protochlorophyllide oxidoreductase	protochlorophyllide oxidoreductase
sll0689	Na+/H+ antiporter	Na/H+ antiporter
slr1332	beta ketoacyl-acyl carrier protein synthase	3-oxoacyl-(ACP) synthase,3-oxoacyl-ACP synthase
sll1796	cytochrome c553	-
slr0007	probable sugar-phosphate nucleotidyltransferase	-
sll0038	positive phototaxis protein, two-component response regulator PatA subfamily	response regulator receiver protein
ssl3769	unknown protein	-
sll0195	probable ATP-dependent protease	ATP-dependent protease La
ssr0817	putative transposase [ISY352g: 3511668 - 3512290, join 3513238 - 3514051]	-
slr1196	periplasmic protein, function unknown	Tetratricopeptide domain-containing protein
sll0590	unknown protein	mechanosensitive ion channel MscS
slr1147	two-component sensor histidine kinase	two-component sensor histidine kinase
slr0857	putative transposase [ISY100l: 1346125 - 1347070]	-
sll1032	carbon dioxide concentrating mechanism protein CcmN, putative carboxysome assembly protein	-
sll1045	mutator MutT protein	A/G-specific adenine glycosylase
slr0953	sucrose-phosphate phosphatase	sucrose phosphatase
slr0060	unknown protein	patatin
sll0024	unknown protein	-
ssl3364	CP12 polypeptide	-
sll1998	putative transposase [ISY100d: 1623697 - 1624643]	-
slr1139	thioredoxin	thioredoxin
slr0257	periplasmic carboxyl-terminal protease	carboxyl-terminal protease
slr1033	unknown protein	hypothetical protein
slr1114	hypothetical protein	hypothetical protein
slr0228	cell division protein FtsH	Mitochondrial member of the AAA family of ATPases,ATP-dependent metalloprotease FtsH
sll0647	unknown protein	metallo-beta-lactamase
slr1600	hypothetical protein	hypothetical protein
sll0576	putative sugar-nucleotide epimerase/dehydratease	NAD-dependent epimerase/dehydratase
slr1327	hypothetical protein	-
sll0656	unknown protein	endonuclease/exonuclease/phosphatase
slr2082	cytochrome c oxidase subunit I	cytochrome o ubiquinol oxidase, subunit I
slr0812	hypothetical protein	pantothenate kinase
slr0115	response regulator for energy transfer from phycobilisomes to photosystems	two-component transcriptional regulator
sll1820	tRNA pseudouridine synthase 1	tRNA-pseudouridine synthase A
sll0909	unknown protein	-
slr2124	3-oxoacyl-[acyl-carrier protein] reductase	-
sll0461	gamma-glutamyl phosphate reductase	gamma-glutamyl phosphate reductase
slr0224	fatty acid hydroxylase	C-5 sterol desaturase
ssl1707	hypothetical protein	-
sll1409	ferrichrome-iron receptor	TonB-dependent siderophore receptor
ssr2016	hypothetical protein	-
sll0992	putative esterase	esterase
slr1838	carbon dioxide concentrating mechanism protein CcmK homolog 3, putative carboxysome assembly protein	microcompartments protein
sll0266	unknown protein	-
slr1935	hypothetical protein	major facilitator transporter
ssr0390	photosystem I reaction center subunit X	-
sll0484	ATP-binding protein of ABC transporter	ABC transporter ATP-binding protein
slr2015	type 4 pilin-like protein, essential for motility	-
slr2023	malonyl coenzyme A-acyl carrier protein transacylase	malonyl-CoA-[acyl-carrier-protein] transacylase
slr2141	hypothetical protein	methylenetetrahydrofolate reductase
sll1967	probable RNA methyltransferase	RNA methyltransferase
slr2113	putative transposase [ISY100o: 1626093 - 1627038]	-
slr2045	zinc transport system permease protein	ABC-3 protein
slr0360	hypothetical protein	xanthine/uracil/vitamin C permease
slr1623	hypothetical protein	NADH dehydrogenase I subunit M
sll1557	succinyl-CoA synthetase alpha chain	succinyl-CoA synthetase, subunit alpha
sll0676	hypothetical protein	-
sll0454	phenylalanyl-tRNA synthetase alpha chain	phenylalanyl-tRNA synthetase, subunit alpha
sll0574	probable permease protein of lipopolysaccharide ABC transporter	ABC transporter permease
sll0337	phosphate sensor, two-component sensor histidine kinase	histidine kinase
slr0447	periplasmic protein, ABC-type urea transport system substrate-binding protein	branched chain amino acid ABC transporter substrate-binding protein
sll1201	hypothetical protein	hypothetical protein
slr0688	hypothetical protein	polysaccharide pyruvyl transferase
sll1060	hypothetical protein	transmembrane protein
slr0927	photosystem II reaction center D2 protein	-
sll0237	unknown protein	iron (III) transport system (iron (III)-binding protein)
slr0938	probable UDP-N-acetylmuramyl tripeptide synthetase	UDP-N-acetylmuramyl tripeptide synthase ()
sll0154	hypothetical protein	transporter
sll0039	positive phototaxis protein, two-component response regulator CheY subfamily	-
sll1092	hypothetical protein	-
slr0147	hypothetical protein	V4R domain-containing protein
slr0456	unknown protein	-
slr0963	ferredoxin-sulfite reductase	sulfite reductase subunit beta
sll1805	50S ribosomal protein L16	50S ribosomal protein L16
smr0009	photosystem II PsbN protein	-
sll1291	two-component response regulator PatA subfamily	two-component response regulator
ssr0515	hypothetical protein	-
sll0601	nitrilase homolog	nitrilase/cyanide hydratase and apolipoprotein N-acyltransferase
sll1561	proline oxidase	bifunctional proline dehydrogenase/pyrroline-5-carboxylate dehydrogenase
slr0398	unknown protein	-
slr0156	ClpB protein	ATPase
sll0808	putative transposase [ISY508a: 1710788 - 1711753]	-
sll1982	putative transposase [ISY352c: 1553414 - 1553903, join 1554854 - 1555790]	-
sll0309	unknown protein	-
slr1198	antioxidant protein	peroxidase
ssr1407	hypothetical protein	-
slr0328	low molecular weight phosphotyrosine protein phosphatase	protein-tyrosine-phosphatase
sll0051	hypothetical protein	zinc-binding domain-containing protein
sll1442	hypothetical protein	-
slr0744	translation initiation factor IF-2	translation initiation factor IF-2
slr1661	hypothetical protein	polypeptide-transport-associated domain-containing protein
slr1541	hypothetical protein	-
slr1022	N-acetylornithine aminotransferase	acetylornithine aminotransferase
slr1409	periplasmic WD-repeat protein	-
slr0162	a part of pilC, pilin biogenesis protein, required for twitching motility	-
ssl3335	preprotein translocase SecE subunit	-
slr1365	hypothetical protein	BioY protein
sll0577	hypothetical protein	-
sll0781	hypothetical protein	NTF2-like domain
slr0854	DNA photolyase	deoxyribodipyrimidine photo-lyase
slr1118	probable UDP-N-acetyl-D-mannosaminuronic acid transferase	WecB/TagA/CpsF family glycosyl transferase
slr0749	light-independent protochlorophyllide reductase iron protein subunit ChlL	-
slr0729	hypothetical protein	-
slr0445	hypothetical protein	hypothetical protein
slr1397	unknown protein	-
slr0032	probable branched-chain amino acid aminotransferase	branched-chain amino acid aminotransferase
sll1577	phycocyanin beta subunit	phycocyanin subunit beta
slr1612	hypothetical protein	hypothetical protein
sll1532	hypothetical protein	-
slr1562	glutaredoxin	-
slr0965	DNA polymerase III beta subunit	DNA polymerase III subunit beta
slr1993	PHA-specific beta-ketothiolase	Acetyl-CoA:acetyltransferase
sll1558	mannose-1-phosphate guanyltransferase	nucleotidyltransferase
slr1199	DNA mismatch repair protein MutL	-
sll1689	group2 RNA polymerase sigma factor SigE	RNA polymerase sigma factor SigC
sll0396	two-component response regulator OmpR subfamily	two component transcriptional regulator
sll1543	hypothetical protein	-
sll8009	type I restriction-modification system, M subunit	N-6 DNA methylase
ssl2733	hypothetical protein	-
slr1053	unknown protein	-
slr1434	pyridine nucleotide transhydrogenase beta subunit	pyridine nucleotide transhydrogenase
sll1461	hypothetical protein	hypothetical protein
ssr2078	putative transposase [ISY802b(partial copy): 1384736 - 1385513]	-
ssr2975	unknown protein	-
slr1044	methyl-accepting chemotaxis protein, required for the biogenesis of thick pilli	methyl-accepting chemotaxis sensory transducer
ssl3044	probable ferredoxin	-
slr1693	two-component response regulator PatA subfamily	-
slr1209	hypothetical protein	-
sll1775	hypothetical protein	Protein HPO-13
slr0923	hypothetical protein YCF65	-
ssr1391	hypothetical protein	-
sll1921	hypothetical protein	-
slr0884	glyceraldehyde 3-phosphate dehydrogenase 1 (NAD+)	-
slr1171	glutathione peroxidase-like NADPH peroxidase,glutathione peroxidase	glutathione peroxidase
slr1440	hypothetical protein	glyoxalase/bleomycin resistance protein/dioxygenase
slr1877	2-hydroxyhepta-2,4-diene-1,7-dioate isomerase	2-hydroxyhepta-2,4-diene-1,7dioate isomerase
slr1622	soluble inorganic pyrophosphatase	inorganic pyrophosphatase
slr1096	dihydrolipoamide dehydrogenase	-
sll1638	hypothetical protein	-
slr0597	phosphoribosyl aminoimidazole carboxy formyl formyltransferase/inosinemonophosphate cyclohydrolase (PUR-H(J))	-
sll1170	unknown protein	-
sll1285	hypothetical protein	FO synthase subunit 1
slr1799	hypothetical protein	hypothetical protein
slr1647	hypothetical protein	ABC transporter permease
slr1316	ABC-type iron(III) dicitrate transport system permease protein	iron ABC transporter permease
slr0313	hypothetical protein	DSBA oxidoreductase
slr0210	two-component sensor histidine kinase	-
slr5038	chromate transporter	chromate transporter
slr1983	two-component hybrid sensor and regulator	response regulator
slr0821	hypothetical protein	-
sll0721	unknown protein	hemolysin-type calcium-binding protein
slr1971	hypothetical protein	peptidase M48, Ste24p
sll1471	phycobilisome rod-core linker polypeptide	-
slr0926	4-hydroxybenzoate-octaprenyl transferase	4-hydroxybenzoate octaprenyltransferase
slr0321	GTP-binding protein ERA homolog	GTP-binding protein Era
sll1499	ferredoxin-dependent glutamate synthase	glutamate synthase subunit alpha
slr1839	carbon dioxide concentrating mechanism protein CcmK homolog 4, putative carboxysome assembly protein	microcompartments protein
sll1831	glycolate oxidase subunit, (Fe-S)protein	glycolate oxidase, iron-sulfur subunit
slr0593	cAMP binding membrane protein	-
slr1556	2-hydroxyacid dehydrogenase homolog	D-lactate dehydrogenase
slr0459	hypothetical protein	hypothetical protein
smr0010	cytochrome b6-f complex subunit 5	-
sll0273	Na+/H+ antiporter	Na(+)/H(+) antiporter
slr1894	probable DNA-binding stress protein	ferritin Dps family protein
slr0574	cytochrome P450	cytochrome P450
sll0006	putative aminotransferase	aspartate aminotransferase
sll0318	hypothetical protein	hypothetical protein
ssr0706	unknown protein	-
sll0739	ATP-binding protein of molybdate ABC transporter	ABC transporter-like protein
slr1050	hypothetical protein	glycosyl transferase family protein
sll1527	unknown protein	-
sll0846	hypothetical protein	-
sll0679	periplasmic phosphate-binding protein of ABC transporter	phosphate binding protein
sll1895	hypothetical protein	PAS/PAC sensor-containing diguanylate cyclase/phosphodiesterase
slr0905	Mg-protoporphyrin IX monomethyl ester oxidative cyclase	Mg-protoporphyrin IX monomethyl ester oxidative cyclase 66 kD subunit
ssl2507	unknown protein	-
sll1906	hypothetical protein	PUCC protein
slr0404	hypothetical protein	hypothetical protein
sll8034	2-nitropropane dioxygenase	2-nitropropane dioxygenase
slr1084	unknown protein	-
sll0286	hypothetical protein YCF52	N-acetyltransferase GCN5
slr2128	hypothetical protein	-
slr1744	N-acetylmuramoyl-L-alanine amidase, periplasmic protein	N-acetylmuramoyl-L-alanine amidase
slr7023	hypothetical protein	-
sll1938	hypothetical protein	-
sll0934	carboxysome formation protein CcmA	3-deoxy-7-phosphoheptulonate synthase
slr0079	probable general secretion pathway protein E	type II secretion system protein E
ssr3188	hypothetical protein	-
slr0144	hypothetical protein	bacteriochlorophyll 4-vinyl reductase
ssl3441	initiation factor IF-1	-
sll1376	hypothetical protein	bifunctional sterol desaturase/short chain dehydrogenase
sll0191	unknown protein	2OG-Fe(II) oxygenase
slr1899	urease accessory protein F	-
ssr1175	putative transposase [ISY100v: 3095975 - 3096319, join 3097194 - 3097362, join 3098314 - 3098743]	-
slr0896	multi-drug efflux transporter	MATE efflux family protein
sll0514	hypothetical protein	metallo-beta-lactamase family protein
slr1351	UDP-N-acetylmuramoylalanyl-D-glutamyl-2 6-diaminopimelate--D-alanyl-D-alanine ligase	-
slr1103	hypothetical protein	diguanylate cyclase/phosphodiesterase
slr1299	UDP-glucose dehydrogenase	UDPglucose 6-dehydrogenase
slr0446	DNA polymerase III delta' subunit	DNA polymerase III subunit delta\'
slr1463	elongation factor EF-G	elongation factor G
slr1301	hypothetical protein	hypothetical protein
slr0883	hypothetical protein	cell envelope-related transcriptional attenuator
sll0790	two-component sensor histidine kinase	-
slr1813	hypothetical protein	-
slr1550	lysyl-tRNA synthetase	lysyl-tRNA synthetase
sll1578	phycocyanin alpha subunit	phycocyanin,subunit alpha
slr1509	membrane subunit of a Ktr-like ion transport system	TrkH family potassium uptake protein
sll1307	periplasmic protein, function unknown	-
slr1736	homogentisate phytyltransferase	4-hydroxybenzoate octaprenyltransferase,tocopherol phytyltransferase
sll0247	iron-stress chlorophyll-binding protein, homologous to psbC (CP43)	chlorophyll a/b binding light harvesting protein PcbD
slr1718	hypothetical protein	2-phosphosulfolactate phosphatase
sll0778	ABC transporter, ATP-binding protein	ABC transporter ATP-binding protein
slr7024	hypothetical protein	hypothetical protein
sll1801	50S ribosomal protein L23	-
sll1899	cytochrome c oxidase folding protein	protoheme IX farnesyltransferase
sll1758	MrsA protein homolog	phosphoglucosamine mutase
slr0299	hypothetical protein	-
slr1691	glutamine-dependent NAD(+) synthetase	NAD(+) synthetase
slr1896	hypothetical protein	-
sll0641	unknown protein	hypothetical protein
ssr3588	hypothetical protein	-
slr0638	glycyl-tRNA synthetase alpha chain	glycyl-tRNA synthetase subunit alpha
slr0787	hypothetical protein	bifunctional nicotinamide mononucleotide adenylyltransferase/ADP-ribose pyrophosphatase
ssr1768	unknown protein	-
slr0799	putative transposase [ISY802c: 3066278 - 3067184]	-
sll1875	heme oxygenase	heme oxygenase 2
ssl1328	hypothetical protein	-
sll1039	hypothetical protein	hypothetical protein
sll1721	pyruvate dehydrogenase E1 component, beta subunit	pyruvate dehydrogenase subunit beta
slr0357	histidyl-tRNA synthetase	histidyl tRNA synthetase
slr1164	ribonucleotide reductase subunit alpha	ribonucleotide-diphosphate reductase subunit alpha
slr0348	hypothetical protein	-
sll0183	hypothetical protein	pentapeptide repeat-containing protein
sll0420	urease beta subunit	urease subunit beta
sll0192	hypothetical protein	Lipid A disaccharide synthetase related enzyme
sll0586	hypothetical protein	flavoprotein
sll8019	hypothetical protein	ORF_ID:all8048~unknown protein
slr0975	hypothetical protein	hypothetical protein
sll0499	hypothetical protein	TPR repeat-containing protein
slr7054	unknown protein	-
sll0754	ribosome binding factor A	ribosome-binding factor A
slr1603	hypothetical protein	Iron-sulfur assembly-like protein
slr1720	aspartyl-tRNA synthetase	aspartyl-tRNA synthetase
slr1356	30S ribosomal protein S1	30S ribosomal protein S1
slr0152	serine/threonine protein kinase	serine/threonine protein kinase
slr1880	hypothetical protein	aminoglycoside phosphotransferase
ssl1263	hypothetical protein	-
slr2099	two-component hybrid sensor and regulator	-
sll0036	hypothetical protein	lipid kinase
ssr2799	50S ribosomal protein L27	-
sll1633	cell division protein FtsZ	cell division protein, FtsZ
sll1057	thioredoxin M	-
slr1844	excinuclease ABC subunit A	excinuclease ABC (subunit A)
ssr1238	hypothetical protein	-
slr0619	hypothetical protein	amidohydrolase 2
sll1398	photosystem II reaction center 13 kDa protein	-
slr0878	hypothetical protein	peptidase M23
slr1608	putative glucose dehydrogenase-B, periplasmic protein	glucose / sorbosone dehydrogenase
sll1469	hypothetical protein	N-acetyltransferase GCN5
sll0741	pyruvate flavodoxin oxidoreductase	pyruvate flavodoxin/ferredoxin oxidoreductase domain-containing protein
sll1393	glycogen (starch) synthase	glycogen synthase
sll1425	proline-tRNA ligase	-
sll0856	RNA polymerase ECF-type (group 3) sigma-E factor	RNA polymerase sigma factor
slr0058	hypothetical protein	-
sll1196	phosphofructokinase	6-phosphofructokinase
sll0573	carbamate kinase	carbamate kinase
sll1229	two-component hybrid sensor and regulator	response regulator receiver sensor signal transduction histidine kinase
sll0572	hypothetical protein	cytoplasmic protein
sll1018	dihydroorotase	dihydroorotase,dihydro-orotase
ssr1260	hypothetical protein	-
slr1267	cell division protein FtsW	cell division protein, FtsW
sll1584	ferredoxin like protein	-
sll1732	NADH dehydrogenase subunit 5 (involved in low CO2-inducible, high affinity CO2 uptake)	monovalent cation/H+ antiporter subunit A
slr0114	putative PP2C-type protein phosphatase	Signal transduction protein
sll1276	ATP-binding protein of ABC transporter	ABC transporter
slr1848	histidinol dehydrogenase	histidinol dehydrogenase
slr1492	iron(III) dicitrate transport system substrate-binding protein	periplasmic binding protein,iron(III) dicitrate-binding periplasmic protein
slr0794	cation efflux system protein involved in nickel and cobalt tolerance	CzcA family heavy metal efflux protein
sll1263	cation efflux system protein	cation diffusion facilitator family transporter
slr1533	hypothetical protein	-
sll1484	type 2 NADH dehydrogenase	NADH dehydrogenase, transport associated,type 2 NADH dehydrogenase
ssl2999	hypothetical protein	-
ssl3177	hypothetical protein	-
slr0823	photosystem I assembly related protein	photosystem I assembly protein Ycf3
slr0211	hypothetical protein	N-acetyltransferase GCN5
sll1624	two-component response regulator	response regulator receiver modulated metal dependent phosphohydrolase
sll0288	septum site-determining protein MinC	septum formation inhibitor
slr0565	hypothetical protein	thioredoxin
slr1300	similar to 2-octaprenyl-6-methoxyphenol hydroxylase	2-octaprenyl-6-methoxyphenyl hydroxylase
sll0045	sucrose phosphate synthase	sucrose-phosphate synthase
slr2135	hydrogenase accessory protein HupE	hydrogenase accessory protein
slr0743	similar to N utilization substance protein	transcription elongation factor NusA
ssr3571	hypothetical protein	-
slr0021	protease	signal peptide peptidase SppA 36K type
sll0295	hypothetical protein	HAD hydrolase-like protein/gas vesicle protein K
slr1975	N-acylglucosamine 2-epimerase	N-acylglucosamine 2-epimerase
slr0303	hypothetical protein	putative methyltransferase
slr0145	unknown protein	-
sll0141	hypothetical protein	RND family efflux transporter MFP subunit
slr0056	chlorophyll a synthase	bacteriochlorophyll/chlorophyll a synthase
sll0245	probable GTP binding protein	GTP-dependent nucleic acid-binding protein EngD
sll0522	NADH dehydrogenase subunit 4L	NADH dehydrogenase subunit K
slr1070	unknown protein	-
slr1455	sulfate transport system ATP-binding protein	sulfate ABC transporter ATPase
sll0070	phosphoribosylglycinamide formyltransferase	formyltetrahydrofolate deformylase
sll1281	photosystem II PsbZ protein	-
slr1265	RNA polymerase gamma-subunit	DNA-directed RNA polymerase, subunit beta\'
sll1704	probable short chain dehydrogenase	short-chain dehydrogenase/reductase SDR
ssr0657	hypothetical protein	-
slr0394	phosphoglycerate kinase	-
ssr1736	50S ribosomal protein L32	-
sll1204	similar to macrolide efflux protein	pyridoxal-dependent decarboxylase
sll1459	stationary-phase survival protein SurE homolog	stationary phase survival protein SurE
sll1858	unknown protein	-
sll1670	heat-inducible transcription repressor HrcA homolog	heat inducible transcription repressor
slr0075	ABC transporter ATP-binding protein	Fe-S assembly ATPase, SufC
slr1875	hypothetical protein	ExoD family protein
slr0675	unknown protein	-
sll1495	hypothetical protein	hydroxyglutarate oxidase
sll0330	sepiapterine reductase	short-chain dehydrogenase/reductase SDR,acetoacetyl-CoA reductase
sll0230	hypothetical protein	-
sll0088	hypothetical protein	transcriptional regulator
sll0413	hypothetical protein	hypothetical protein
sll1949	unknown protein	-
slr0093	DnaJ protein, heat shock protein 40, molecular chaperone	chaperone protein DnaJ,DnaJ protein
slr1659	hypothetical protein	-
sll1019	hydroxyacylglutathione hydrolase	hydroxyacyl glutathione hydrolase
slr8023	probable esterase	acetylcholinesterase
sll0271	N utilization substance protein B homolog	-
slr1312	arginine decarboxylase	arginine decarboxylase
sll0857	unknown protein	-
slr0355	hypothetical protein	biotin operon protein
slr0667	unknown protein	-
slr1651	ABC transporter ATP-binding protein	bacteriocin-processing peptidase
ssr0755	hypothetical protein	-
ssr2754	hypothetical protein	-
slr0864	ATP-binding protein of ABC transporter	ABC transporter ATP binding protein
ssr2422	unknown protein	-
sll1280	hypothetical protein	peptidase M48, Ste24p
sll1749	hypothetical protein	-
sll0602	hypothetical protein	protein serine/threonine phosphatase
sll1336	hypothetical protein	amidinotransferase
slr1037	two-component response regulator CheY subfamily	-
slr1809	unknown protein	-
slr1613	hypothetical protein	-
slr0384	sulfoquinovosyldiacylglycerol biosynthesis protein SqdX	group 1 glycosyltransferase
sll0926	hypothetical protein	-
ssr1398	50S ribosomal protein L33	-
sll1360	DNA polymerase III subunit gamma/tau [Contains: Ssp dnaX intein]	DNA polymerase III subunits gamma and tau,DNA polymerase III subunit delta\'
slr0912	unknown protein	-
slr1283	putative transposase [ISY508b: 1877114 - 1878081]	-
sll1430	adenine phosphoribosyltransferase	adenine phosphoribosyltransferase
slr0335	phycobilisome core-membrane linker polypeptide	anchor polypeptide LCM
slr0318	unknown protein	endoribonuclease L-PSP
slr0105	hypothetical protein	CobQ/CobB/MinD/ParA nucleotide binding domain-containing protein
slr1779	pyridoxal phosphate biosynthetic protein PdxJ	-
ssl2501	unknown protein	-
ssl0090	hypothetical protein	-
slr0575	hypothetical protein	hypothetical protein
sll0441	unknown protein	-
sll1212	GDP-mannose 4,6-dehydratase	GDP-mannose 4,6-dehydratase
sll0467	S-adenosylmethionine:tRNA ribosyltransferase-isomerase	S-adenosylmethionine:tRNA ribosyltransferase-isomerase
sll0370	carbamoyl-phosphate synthase, pyrimidine-specific, large chain	-
slr1035	hypothetical protein	hypothetical protein
sll1405	biopolymer transport ExbD protein homolog	-
slr0496	unknown protein	-
sll0920	phosphoenolpyruvate carboxylase	phosphoenolpyruvate carboxylase
slr1655	photosystem I subunit XI	photosystem I reaction center protein subunit XI
sll1671	hypothetical protein	-
sll1440	pyridoxamine 5'-phosphate oxidase	-
slr0304	hypothetical protein	radical SAM domain-containing protein
ssr2551	hypothetical protein	-
slr0592	hypothetical protein	hypothetical protein
sll0521	NADH dehydrogenase subunit 6	NADH dehydrogenase subunit J
slr1790	hypothetical protein	hypothetical protein
sll0428	unknown protein	prolyl 4-hydroxylase subunit alpha
sll1984	putative transposase [ISY100n: 1553903 - 1554848]	-
sll0243	unknown protein	-
sll1773	hypothetical protein	pirin domain-containing protein
slr0448	DNA repair protein RadA	DNA repair protein RadA
slr1369	phosphatidate cytidylyltransferase	phosphatidate cytidylyltransferase
sll1608	hypothetical protein	transglutaminase
sll0871	hypothetical protein	-
sll1666	DnaJ-like protein	chaperone protein DnaJ,DnaJ protein
sll1500	hypothetical protein	Nicotinate-nucleotide-dimethylbenzimidazole phosphoribosyltransferase
slr1079	unknown protein	-
slr0006	unknown protein	-
slr1760	two-component response regulator	response regulator PleD
slr0111	unknown protein	-
ssl2084	acyl carrier protein	-
sll1247	hypothetical protein	hypothetical protein
slr1743	type 2 NADH dehydrogenase NdbB	NADH dehydrogenase, transport associated
slr0229	3-hydroxyisobutyrate dehydrogenase	3-hydroxyisobutyrate dehydrogenase
slr1136	cytochrome c oxidase subunit II	cytochrome c oxidase subunit II
ssr2899	putative transposase [ISY523m(partial copy): 1483390 - 1484062]	-
sll0041	phytochrome-like photoreceptor protein for positive phototaxis; homologous to methyl-accepting chemotaxis protein	methyl-accepting chemotaxis sensory transducer
sll0625	unknown protein	-
ssl1792	hypothetical protein	-
sll0462	hypothetical protein	-
slr1451	hypothetical protein	-
sll1099	elongation factor Tu	elongation factor Tu
sll0096	hypothetical protein	NADH:ubiquinone oxidoreductase complex I intermediate-associated protein 30
sll0033	carotene isomerase	carotenoid isomerase
sll0103	hypothetical protein	von Willebrand factor, type A
slr1683	putative transposase [ISY391b: 1970517 - 1970880, join 1972064 - 1973077]	-
sll1110	peptide chain release factor 1	peptide chain release factor 1
slr0023	unknown protein	-
slr1290	hypothetical protein	hypothetical protein
ssl1922	putative transposase [ISY523l(partial copy): 520871 - 521420]	-
sll1249	pantothenate synthetase/cytidylate kinase	pantoate--beta-alanine ligase
ssl3291	hypothetical protein	-
slr0557	valyl-tRNA synthetase	valyl tRNA synthetase
slr1064	probable glycosyltransferase	mannosyltransferase
slr2115	unknown protein	-
sll1868	DNA primase	DNA primase
slr2031	putative PP2C-type protein phosphatase, gene required to recover from the nitrogen or sulfate starvation induced stationary phase	serine phosphatase
sll1941	DNA gyrase A subunit	-
sll0298	hypothetical protein	-
sll1639	urease accessory protein D	-
sll0933	hypothetical protein	-
slr2018	unknown protein	-
slr0871	unknown protein	-
slr0640	two-component sensor histidine kinase	two-component sensor histidine kinase
slr1223	hypothetical protein	-
sll2006	hypothetical protein	-
sll1274	hypothetical protein	hypothetical protein
slr1855	unknown protein	N-acyl-D-glucosamine 2-epimerase
slr0545	hypothetical protein	aldo/keto reductase
sll0569	RecA gene product	recombinase A
sll0842	neopullulanase	alpha amylase
ssl1972	hypothetical protein	-
slr0738	anthranilate synthetase alpha-subunit	para-aminobenzoate synthase, component I,anthranilate synthase component I
slr0421	unknown protein	-
slr1627	unknown protein	-
slr1573	hypothetical protein	hypothetical protein
sll1283	similar to stage II sporulation protein D	SpoIID/LytB domain-containing protein
ssl1690	hypothetical protein	-
sll0684	phosphate transport ATP-binding protein PstB homolog	phosphate transporter, ATP-binding protein,phosphate transporter ATP-binding protein
slr1068	hypothetical protein	-
sll1931	serine hydroxymethyltransferase	serine hydroxymethyltransferase
sll1876	coproporphyrinogen III oxidase, anaerobic (oxygen-independent)	coproporphyrinogen III oxidase
slr0184	unknown protein	hypothetical protein
slr0653	principal RNA polymerase sigma factor SigA	RNA polymerase sigma factor (RpoD)
slr1338	hypothetical protein	-
slr1102	hypothetical protein	-
ssr2254	unknown protein	-
slr1331	periplasmic processing protease	peptidase M16 domain-containing protein
sll0142	probable cation efflux system protein	acriflavin resistance protein
sll0939	hypothetical protein	-
sll0775	unknown protein	-
slr0863	hypothetical protein	tldD protein
slr0658	unknown protein	-
slr0993	putative peptidase	peptidase
slr1732	hypothetical protein	hypothetical protein
slr1348	serine acetyltransferase	serine O-acetyltransferase
sll0252	unknown protein	SpoIID/LytB domain-containing protein
sll1387	serine/threonine protein phosphatase PppA	serine/threonine protein phosphatase
sll1154	putative antibiotic efflux protein	major facilitator transporter
sll1231	mannosyltransferase	group1 glycosyl transferase
slr0596	hypothetical protein	creatininase
sll0825	polyA polymerase	multifunctional tRNA nucleotidyl transferase/2\'3\'-cyclic phosphodiesterase/2\'nucleotidase/phosphatase
sll0787	hypothetical protein	AIR synthase-like protein
slr1418	dihydroorotate dehydrogenase	dihydroorotate dehydrogenase 2
slr0265	putative transposase [ISY523c: 1513158 - 1514023]	transposase
slr0242	bacterioferritin comigratory protein homolog	bacterioferritin co-migratory protein
ssl3573	hypothetical protein	-
sll0872	unknown protein	-
sll0055	processing protease	peptidase M16 domain-containing protein
slr1753	hypothetical protein	PE PGRS family protein
slr1986	allophycocyanin beta subunit	allophycocyanin subunit beta
sll0095	hypothetical protein	ABC transporter substrate binding protein
slr0309	probable methyltransferase	radical SAM domain-containing protein
slr0722	hypothetical protein	16S ribosomal RNA methyltransferase RsmE
slr1269	gamma-glutamyltranspeptidase	gamma-glutamyltranspeptidase
slr2030	hypothetical protein	Fe-S oxidoreductase
sll1999	putative transposase [ISY203h: 1623060 - 1623693, join 1624643 - 1625182]	-
ssr2227	putative transposase	-
slr1886	hypothetical protein	-
sll1752	hypothetical protein	phospholipid/glycerol acyltransferase
ssr1720	similar to tyrosyl tRNA synthetase	-
slr1317	ABC-type iron(III) dicitrate transport system permease protein	transport system permease
slr1815	hypothetical protein	methyltransferase type 11
slr1134	mutator MutT homolog	NUDIX hydrolase
sll1069	3-oxoacyl-[acyl-carrier-protein] synthase II	3-oxoacyl-(ACP) synthase,3-oxoacyl-ACP synthase
slr0587	unknown protein	-
slr0550	dihydrodipicolinate synthase	dihydrodipicolinate synthase
sll0473	unknown protein	-
sll0756	unknown protein	-
slr0807	probable o-sialoglycoprotein endopeptidase	DNA-binding/iron metalloprotein/AP endonuclease
sll0709	putative endonuclease	-
slr1748	probable phosphoglycerate mutase	hypothetical protein
slr0240	transcriptional regulator	CopY family transcriptional regulator
slr0171	photosystem I assembly related protein Ycf37	-
sll1273	unknown protein	-
smr0005	photosystem I subunit XII	-
slr1862	unknown protein	-
sll0290	polyphosphate kinase	polyphosphate kinase
slr0305	hypothetical protein	DedA family integral membrane protein
sll1552	unknown protein	GCN5-related N-acetyltransferase
sll0886	hypothetical protein	TPR repeat-containing protein
sml0006	50S ribosomal protein L36	-
slr1716	putative transposase [ISY100m: 1463383 - 1464328]	-
slr0750	light-independent protochlorophyllide reductase subunit ChlN	light-independent protochlorophyllide reductase subunit N
ssl2542	high light-inducible polypeptide HliA, CAB/ELIP/HLIP superfamily	-
sll1736	hypothetical protein	-
slr0734	hypothetical protein	FAD dependent oxidoreductase
slr1768	unknown protein	-
slr0244	hypothetical protein	universal stress protein
slr0813	hypothetical protein	ceramide glucosyltransferase
ssl1277	putative transposase	-
ssl0318	unknown protein	-
slr1204	protease	protease Do
slr0064	hypothetical protein	23S rRNA m(2)G2445 methyltransferase
slr1516	superoxide dismutase	superoxide dismutase
slr0950	hemolysin-like protein	hemolysin A
slr0583	similar to GDP-fucose synthetase	-
sll0864	hypothetical protein	-
ssr2377	hypothetical protein	-
slr0976	hypothetical protein	hypothetical protein
sll0814	hypothetical protein	glycoside hydrolase family protein
sll0779	unknown protein	diguanylate cyclase
slr0054	diacylglycerol kinase	diacylglycerol kinase
slr1601	hypothetical protein	-
sll1600	manganese transport system membrane protein MntB	ABC-3 protein
sll0180	hypothetical protein	RND family efflux transporter MFP subunit
slr0418	putative transcripton factor DevT homolog	transcripton factor
sll1626	LexA repressor	SOS function regulatory protein, LexA repressor
slr2101	hypothetical protein	-
slr2024	two-component response regulator CheY subfamily	two-component response regulator
sll1745	50S ribosomal protein L10	50S ribosomal protein L10
ssl2148	hypothetical protein	-
sll0635	probable thiamine-phosphate pyrophosphorylase	thiamine-phosphate pyrophosphorylase
slr1263	hypothetical protein	hypothetical protein
sll0585	hypothetical protein	L-asparaginase II
slr1234	protein kinase C inhibitor	histidine triad nucleotide binding protein 1
slr1469	protein subunit of ribonuclease P (RNase P)	-
sll1629	bacterial cryptochrome	-
sll1900	acetyltransferase	acetyltransferase
slr1916	probable esterase	esterase
slr0164	ATP-dependent Clp protease proteolytic subunit	ATP-dependent Clp protease proteolytic subunit,ATP-dependent Clp protease-like protein
slr1340	unknown protein	acetyltransferase
slr7037	hypothetical protein	-
sgl0002	hypothetical protein	-
slr1898	N-acetylglutamate kinase	acetylglutamate kinase
slr0069	unknown protein	-
sll1611	unknown protein	-
slr1787	thiamine-monophosphate kinase	thiamine-monophosphate kinase
sll1178	probable carbamoyl transferase	carbamoyltransferase
slr1998	hypothetical protein	NAD binding site
slr0301	phosphoenolpyruvate synthase	phosphoenolpyruvate synthase
slr0341	unknown protein	-
sll0537	ammonium/methylammonium permease	ammonium transporter
sll1428	probable sodium-dependent transporter	bile acid:sodium symporter
sll0220	L-glutamine:D-fructose-6-P amidotransferase	glucosamine fructose-6-phosphate aminotransferase
slr0630	hypothetical protein	beta-lactamase-like protein
sll0178	hypothetical protein	hypothetical protein
sll0669	unknown protein	-
slr0510	hypothetical protein	mechanosensitive ion channel MscS
sll1909	probable methyltransferase	50S ribosomal protein L11 methyltransferase
sll0749	hypothetical protein	-
slr0721	malic enzyme	malic enzyme
slr0984	CDP-glucose 4,6-dehydratase	CDP-glucose-4,6-dehydratase
sll1819	50S ribosomal protein L17	50S ribosomal protein L17
slr0670	hypothetical protein	universal stress protein
slr0361	probable ribosomal large subunit pseudouridine synthase B	ribosomal large subunit pseudouridine synthase B
sll1566	glucosylglycerolphosphate synthase	alpha,alpha-trehalose-phosphate synthase
ssl0707	nitrogen regulatory protein P-II	nitrogen regulatory protein PII
slr0251	ATP-binding protein of ABC transporter	ABC-transporter ATP-binding protein
slr1803	adenine-specific DNA methylase	DNA adenine methylase
slr1406	periplasmic protein, function unknown	-
slr0594	hypothetical protein	ABC transporter permease
slr1393	phytochrome-like protein, two-component sensor histidine kinase	multi-sensor hybrid histidine kinase
slr0118	thiamine biosynthesis protein ThiC	thiamine biosynthesis protein ThiC
sll0319	periplasmic protein, function unknown	-
slr1030	magnesium protoporphyrin IX chelatase subunit I	magnesium chelatase, ATPase subunit I
ssr2554	hypothetical protein	-
slr1291	NADH dehydrogenase subunit 4	monovalent cation/H+ antiporter subunit D
sll1945	1-deoxyxylulose-5-phosphate synthase	1-deoxy-D-xylulose-5-phosphate synthase
ssl2296	pterin-4a-carbinolamine dehydratase	-
ssr2194	unknown protein	-
slr1319	iron(III) dicitrate transport system substrate-binding protein	periplasmic binding protein
sll1191	hypothetical protein	-
sll0740	hypothetical protein	hypothetical protein
slr2006	hypothetical protein	-
slr0643	hypothetical protein	peptidase M50
slr1503	hypothetical protein	aldo/keto reductase
[truncated: 843 more rows]
