# Supplementary material for: Finding novel relationships with integrated gene-gene association network analysis of Synechocystis sp. PCC 6803 using species-independent text-mining
Source: PeerJ. 2018 May 23;6:e4806. doi: 10.7717/peerj.4806 (PMC5970561; doi:10.7717/peerj.4806)
Supplement: File S8 — Text-file containing list of possible candidates of hypotheticals. [file peerj-06-4806-s009.tsv]

hypothetical_protein	genes_in_pattern	ranking_score	pattern_type	functional_gene	gene_definition	annotation_source	GO_first_category	functional_gene	gene_definition	annotation_source	GO_first_category
slr1223	slr1223,slr1624,sll0158	aacaax	1 hypothetical protein	slr1624	DNA translocase FtsK	evex	Hypothetical	sll0158	1,4-alpha-glucan branching enzyme	cyanobase	Central intermediary metabolism
slr2073	slr2073,slr1507,slr0358	bbcaaa	2 hypothetical protein	slr1507	radical SAM domain-containing protein	evex	Hypothetical
slr2073	slr2073,slr1409,slr0358	bbcaaa	2 hypothetical protein	slr1409	periplasmic WD-repeat protein	cyanobase	Other categories
slr2073	slr2073,slr0358,slr1406	bbcaaa	2 hypothetical protein	slr1406	periplasmic protein, function unknown	cyanobase	Hypothetical
slr2073	slr2073,slr1277,ssr2554	bbcaaa	2 hypothetical protein	slr1277	pilus assembly protein homologous to general secretion pathway protein D	cyanobase	Cellular processes
slr2073	slr2073,slr1507,ssr2554	bbcaaa	2 hypothetical protein	slr1507	radical SAM domain-containing protein	evex	Hypothetical
slr2073	slr2073,ssr2554,slr1518	bbcaaa	2 hypothetical protein	slr1518	phylloquinone biosynthesis protein, probable 1,4-dihydroxy-2-naphthoic acid phytyltransferase	cyanobase	Biosynthesis of cofactors, prosthetic groups, and carriers
slr2073	slr2073,slr0017,sll1633	abbaaa	1 hypothetical protein	slr0017	UDP-N-acetylglucosamine 1-carboxyvinyltransferase	cyanobase	Cell envelope	sll1633	cell division protein FtsZ	cyanobase	Cellular processes
slr2073	slr2073,ssr2554,sll0224	bbcaaa	2 hypothetical protein	sll0224	amino-acid ABC transporter binding protein	cyanobase	Transport and binding proteins
slr2073	slr2073,slr0358,slr1746	bbcaaa	2 hypothetical protein	slr1746	glutamate racemase	cyanobase	Cell envelope
slr2073	slr2073,ssr2554,slr1272	bbcaaa	2 hypothetical protein	slr1272	probable porin; major outer membrane protein	cyanobase	Cell envelope
slr2073	slr2073,ssr2554,slr0827	bbcaaa	2 hypothetical protein	slr0827	alanine racemase	cyanobase	Cell envelope
slr0146	slr0146,slr1835,slr0737	bbbaaa	1 hypothetical protein	slr1835	P700 apoprotein subunit Ib	cyanobase	Photosynthesis and respiration	slr0737	photosystem I subunit II	cyanobase	Photosynthesis and respiration
slr0146	slr0146,slr0147,slr0144	bbcaaa	1 hypothetical protein	slr0147	V4R domain-containing protein	evex	Hypothetical	slr0144	bacteriochlorophyll 4-vinyl reductase	evex	Hypothetical
slr0146	slr0146,slr0737,slr0148	bbaaaa	1 hypothetical protein	slr0737	photosystem I subunit II	cyanobase	Photosynthesis and respiration	slr0148	ferredoxin	evex	Hypothetical
slr0145	slr0145,slr0737,slr0148	bbaaaa	1 hypothetical protein	slr0737	photosystem I subunit II	cyanobase	Photosynthesis and respiration	slr0148	ferredoxin	evex	Hypothetical
slr0145	slr0145,slr0147,slr0144	bbcaaa	1 hypothetical protein	slr0147	V4R domain-containing protein	evex	Hypothetical	slr0144	bacteriochlorophyll 4-vinyl reductase	evex	Hypothetical
sll0543	sll0543,slr0737,slr1835	bbbaaa	1 hypothetical protein	slr1835	P700 apoprotein subunit Ib	cyanobase	Photosynthesis and respiration	slr0737	photosystem I subunit II	cyanobase	Photosynthesis and respiration
sll0543	sll0543,slr0737,ssl0563	bbaaaa	1 hypothetical protein	ssl0563	photosystem I subunit VII	cyanobase	Photosynthesis and respiration	slr0737	photosystem I subunit II	cyanobase	Photosynthesis and respiration
sll0543	sll0543,slr1835,ssl0563	bbbaaa	1 hypothetical protein	slr1835	P700 apoprotein subunit Ib	cyanobase	Photosynthesis and respiration	ssl0563	photosystem I subunit VII	cyanobase	Photosynthesis and respiration
sll1774	sll1774,slr0723,slr1198	cbdaax	2 hypothetical protein	slr1198	antioxidant protein	cyanobase	Other categories
sll1774	sll1774,slr0161,slr0163	bbbaaa	1 hypothetical protein	slr0161	twitching motility protein PilT	cyanobase	Cellular processes	slr0163	a part of pilC, pilin biogenesis protein, required for twitching motility	cyanobase	Cellular processes
sll1774	sll1774,slr0161,slr1043	bbaaax	1 hypothetical protein	slr0161	twitching motility protein PilT	cyanobase	Cellular processes	slr1043	similar to chemotaxis protein CheW	cyanobase	Cellular processes
slr1083	slr1083,sll0103,slr1128	bbdaax	1 hypothetical protein	sll0103	von Willebrand factor, type A	evex	Hypothetical	slr1128	SPFH domain-containing protein/band 7 family protein	evex	Hypothetical
slr1083	slr1083,sll1574,slr0599	bbaaax	1 hypothetical protein	sll1574	a part of spkA: serine/threonine protein kinase, regulates cellular motility ( disrupted by frameshift mutation)	cyanobase	Regulatory functions	slr0599	serine/threonine kinase	cyanobase	Regulatory functions
slr1571	slr1571,slr0161,slr1043	bbaaax	1 hypothetical protein	slr0161	twitching motility protein PilT	cyanobase	Cellular processes	slr1043	similar to chemotaxis protein CheW	cyanobase	Cellular processes
sll1954	sll1954,sll0169,sll0020	cbcaaa	1 hypothetical protein	sll0169	cell division protein Ftn2 homolog	cyanobase	Cellular processes	sll0020	ATP-dependent Clp protease ATPase subunit	cyanobase	Translation
sll1954	sll1954,sll2012,sll0306	bbbaaa	1 hypothetical protein	sll0306	RNA polymerase group 2 sigma factor	cyanobase	Transcription	sll2012	group2 RNA polymerase sigma factor SigD	cyanobase	Transcription
sll1954	sll1954,sll0528,sll0020	cbcaaa	1 hypothetical protein	sll0020	ATP-dependent Clp protease ATPase subunit	cyanobase	Translation	sll0528	peptidase M50	evex	Hypothetical
sll1954	sll1954,slr1751,sll0020	cbcaaa	1 hypothetical protein	slr1751	periplasmic carboxyl-terminal protease	cyanobase	Translation	sll0020	ATP-dependent Clp protease ATPase subunit	cyanobase	Translation
sll1954	sll1954,sll0020,sll0306	bccaaa	1 hypothetical protein	sll0306	RNA polymerase group 2 sigma factor	cyanobase	Transcription	sll0020	ATP-dependent Clp protease ATPase subunit	cyanobase	Translation
sll1954	sll1954,slr1894,sll0020	cbcaaa	1 hypothetical protein	slr1894	probable DNA-binding stress protein	cyanobase	Translation	sll0020	ATP-dependent Clp protease ATPase subunit	cyanobase	Translation
sll1954	sll1954,sll2012,slr1894	bbbaaa	1 hypothetical protein	sll2012	group2 RNA polymerase sigma factor SigD	cyanobase	Transcription	slr1894	probable DNA-binding stress protein	cyanobase	Translation
sll1954	sll1954,sll1201,slr1991	bbcaaa	2 hypothetical protein	slr1991	adenylate cyclase	cyanobase	Regulatory functions
slr1306	slr1306,slr0163,slr0161	bbbaaa	1 hypothetical protein	slr0161	twitching motility protein PilT	cyanobase	Cellular processes	slr0163	a part of pilC, pilin biogenesis protein, required for twitching motility	cyanobase	Cellular processes
slr1306	slr1306,sll1973,slr0947	bbbaax	1 hypothetical protein	sll1973	membrane protein	evex	Hypothetical	slr0947	response regulator for energy transfer from phycobilisomes to photosystems	cyanobase	Regulatory functions
slr1306	slr1306,slr0163,slr0079	bbbaaa	1 hypothetical protein	slr0163	a part of pilC, pilin biogenesis protein, required for twitching motility	cyanobase	Cellular processes	slr0079	probable general secretion pathway protein E	cyanobase	Cellular processes
slr1306	slr1306,slr0147,slr0144	bbcaaa	1 hypothetical protein	slr0147	V4R domain-containing protein	evex	Hypothetical	slr0144	bacteriochlorophyll 4-vinyl reductase	evex	Hypothetical
slr1273	slr1273,sll1424,slr0653	bbdaax	1 hypothetical protein	slr0653	principal RNA polymerase sigma factor SigA	cyanobase	Transcription	sll1424	polynucleotidyl transferase	evex	Hypothetical
slr1273	slr1273,slr0163,slr0161	bbbaaa	1 hypothetical protein	slr0161	twitching motility protein PilT	cyanobase	Cellular processes	slr0163	a part of pilC, pilin biogenesis protein, required for twitching motility	cyanobase	Cellular processes
slr1273	slr1273,sll1423,sll1424	bbbaax	1 hypothetical protein	sll1424	polynucleotidyl transferase	evex	Hypothetical	sll1423	global nitrogen regulator	cyanobase	Regulatory functions
slr1273	slr1273,sll1423,slr0653	bbbaax	1 hypothetical protein	slr0653	principal RNA polymerase sigma factor SigA	cyanobase	Transcription	sll1423	global nitrogen regulator	cyanobase	Regulatory functions
slr1273	slr1273,slr1022,slr0653	bbbaaa	1 hypothetical protein	slr0653	principal RNA polymerase sigma factor SigA	cyanobase	Transcription	slr1022	N-acetylornithine aminotransferase	cyanobase	Amino acid biosynthesis
slr1506	slr1506,sll1317,sll1316	bbbaaa	1 hypothetical protein	sll1317	apocytochrome f, component of cytochrome b6/f complex	cyanobase	Photosynthesis and respiration	sll1316	cytochrome b6-f complex iron-sulfur subunit (Rieske iron sulfur protein)	cyanobase	Photosynthesis and respiration
slr1506	slr1506,slr1055,slr0653	bbdaax	1 hypothetical protein	slr0653	principal RNA polymerase sigma factor SigA	cyanobase	Transcription	slr1055	magnesium protoporphyrin IX chelatase subunit H	cyanobase	Biosynthesis of cofactors, prosthetic groups, and carriers
slr1506	slr1506,sll0147,slr0653	bbdaax	1 hypothetical protein	slr0653	principal RNA polymerase sigma factor SigA	cyanobase	Transcription	sll0147	oxidoreductase, FAD-binding	evex	Hypothetical
sll0157	sll0157,sll2012,slr1894	bbbaaa	1 hypothetical protein	sll2012	group2 RNA polymerase sigma factor SigD	cyanobase	Transcription	slr1894	probable DNA-binding stress protein	cyanobase	Translation
sll0157	sll0157,sll1201,slr1991	bbcaaa	2 hypothetical protein	slr1991	adenylate cyclase	cyanobase	Regulatory functions
ssl1263	ssl1263,slr0343,slr0342	bbbaaa	1 hypothetical protein	slr0343	cytochrome b6-f complex subunit 4	cyanobase	Photosynthesis and respiration	slr0342	cytochrome b6	cyanobase	Photosynthesis and respiration
ssl1263	ssl1263,slr0653,slr1564	bbdaax	1 hypothetical protein	slr0653	principal RNA polymerase sigma factor SigA	cyanobase	Transcription	slr1564	group 3 RNA polymerase sigma factor	cyanobase	Transcription
ssl1263	ssl1263,slr0163,slr0161	bbbaaa	1 hypothetical protein	slr0161	twitching motility protein PilT	cyanobase	Cellular processes	slr0163	a part of pilC, pilin biogenesis protein, required for twitching motility	cyanobase	Cellular processes
slr1686	slr1686,sll2012,sll0306	bbbaaa	1 hypothetical protein	sll0306	RNA polymerase group 2 sigma factor	cyanobase	Transcription	sll2012	group2 RNA polymerase sigma factor SigD	cyanobase	Transcription
slr1686	slr1686,sll1272,sll0306	bbcaaa	2 hypothetical protein	sll0306	RNA polymerase group 2 sigma factor	cyanobase	Transcription
slr1686	slr1686,slr1971,slr0959	bbdaax	1 hypothetical protein	slr1971	peptidase M48, Ste24p	evex	Hypothetical	slr0959	abortive infection protein	evex	Hypothetical
slr1686	slr1686,sll1201,slr1895	bbcaaa	2 hypothetical protein	slr1895	Ser/Thr protein phosphatase family protein	evex	Hypothetical
slr1686	slr1686,sll1201,slr1991	bbcaaa	2 hypothetical protein	slr1991	adenylate cyclase	cyanobase	Regulatory functions
slr1686	slr1686,sll0992,slr1544	bbdaax	2 hypothetical protein	sll0992	putative esterase	cyanobase	Other categories
slr1686	slr1686,slr1971,slr1603	bbcaaa	1 hypothetical protein	slr1603	Iron-sulfur assembly-like protein	evex	Hypothetical	slr1971	peptidase M48, Ste24p	evex	Hypothetical
slr1686	slr1686,sll2012,slr1894	bbbaaa	1 hypothetical protein	sll2012	group2 RNA polymerase sigma factor SigD	cyanobase	Transcription	slr1894	probable DNA-binding stress protein	cyanobase	Translation
slr2003	slr2003,sll1450,sll1451	bbbaaa	1 hypothetical protein	sll1450	nitrate/nitrite transport system substrate-binding protein	cyanobase	Transport and binding proteins	sll1451	nitrate/nitrite transport system permease protein	cyanobase	Transport and binding proteins
slr1407	slr1407,sll1868,slr0653	bbbaaa	1 hypothetical protein	slr0653	principal RNA polymerase sigma factor SigA	cyanobase	Transcription	sll1868	DNA primase	cyanobase	DNA replication, restriction, modification, recombination, and repair
slr1407	slr1407,sll0147,slr0653	bbdaax	1 hypothetical protein	slr0653	principal RNA polymerase sigma factor SigA	cyanobase	Transcription	sll0147	oxidoreductase, FAD-binding	evex	Hypothetical
sll0933	sll0933,sll1097,sll0149	bcdaax	2 hypothetical protein	sll1097	30S ribosomal protein S7	cyanobase	Translation
sll0933	sll0933,sll0454,slr0638	cbbaax	1 hypothetical protein	slr0638	glycyl-tRNA synthetase alpha chain	cyanobase	Translation	sll0454	phenylalanyl-tRNA synthetase alpha chain	cyanobase	Translation
sll0933	sll0933,sll1743,sll1096	bbbaaa	1 hypothetical protein	sll1096	30S ribosomal protein S12	cyanobase	Translation	sll1743	50S ribosomal protein L11	cyanobase	Translation
sll0933	sll0933,slr0966,slr1356	bbbaax	1 hypothetical protein	slr1356	30S ribosomal protein S1	cyanobase	Translation	slr0966	tryptophan synthase alpha chain	cyanobase	Amino acid biosynthesis
sll0933	sll0933,sll1743,sll0149	bcdaax	2 hypothetical protein	sll1743	50S ribosomal protein L11	cyanobase	Translation
sll0933	sll0933,sll0149,sll1096	bcdaax	2 hypothetical protein	sll1096	30S ribosomal protein S12	cyanobase	Translation
sll0933	sll0933,slr1471,slr0639	bcdaax	1 hypothetical protein	slr0639	mechanosensitive ion channel homolog	cyanobase	Transport and binding proteins	slr1471	inner membrane protein translocase component YidC	evex	Hypothetical
sll0933	sll0933,slr0743,sll1818	bbbaaa	1 hypothetical protein	slr0743	similar to N utilization substance protein	cyanobase	Transcription	sll1818	RNA polymerase alpha subunit	cyanobase	Transcription
sll0933	sll0933,slr1646,sll1096	bbbaax	1 hypothetical protein	slr1646	ribonuclease III	cyanobase	Transcription	sll1096	30S ribosomal protein S12	cyanobase	Translation
sll0933	sll0933,slr0743,sll1742	bbbaaa	1 hypothetical protein	slr0743	similar to N utilization substance protein	cyanobase	Transcription	sll1742	transcription antitermination protein NusG	cyanobase	Regulatory functions
sll0933	sll0933,sll0149,ssl3432	bcdaax	2 hypothetical protein	ssl3432	30S ribosomal protein S19	cyanobase	Translation
sll0933	sll0933,slr0469,sll0416	bbbaax	1 hypothetical protein	slr0469	30S ribosomal protein S4	cyanobase	Translation	sll0416	60 kDa chaperonin 2, GroEL2, molecular chaperone	cyanobase	Cellular processes
sll0933	sll0933,sll1822,sll0149	bcdaax	2 hypothetical protein	sll1822	30S ribosomal protein S9	cyanobase	Translation
sll0933	sll0933,sll0454,sll1743	bbbaaa	1 hypothetical protein	sll0454	phenylalanyl-tRNA synthetase alpha chain	cyanobase	Translation	sll1743	50S ribosomal protein L11	cyanobase	Translation
sll0933	sll0933,sll1743,sll1742	bbbaaa	1 hypothetical protein	sll1742	transcription antitermination protein NusG	cyanobase	Regulatory functions	sll1743	50S ribosomal protein L11	cyanobase	Translation
sll0933	sll0933,sll0767,sll0149	bcdaax	2 hypothetical protein	sll0767	50S ribosomal protein L20	cyanobase	Translation
sll0933	sll0933,sll0454,sll1818	bbbaax	1 hypothetical protein	sll0454	phenylalanyl-tRNA synthetase alpha chain	cyanobase	Translation	sll1818	RNA polymerase alpha subunit	cyanobase	Transcription
sll0933	sll0933,sll1097,sll1096	bbbaaa	1 hypothetical protein	sll1096	30S ribosomal protein S12	cyanobase	Translation	sll1097	30S ribosomal protein S7	cyanobase	Translation
sll0933	sll0933,slr1646,sll1614	cbbaax	1 hypothetical protein	slr1646	ribonuclease III	cyanobase	Transcription	sll1614	cation-transporting P-type ATPase	cyanobase	Transport and binding proteins
sll0933	sll0933,sll1743,slr0638	cbbaax	1 hypothetical protein	slr0638	glycyl-tRNA synthetase alpha chain	cyanobase	Translation	sll1743	50S ribosomal protein L11	cyanobase	Translation
sll0933	sll0933,slr0742,sll1096	bbcaaa	2 hypothetical protein	sll1096	30S ribosomal protein S12	cyanobase	Translation
slr0742	slr0742,sll0416,slr0469	bbbaax	1 hypothetical protein	slr0469	30S ribosomal protein S4	cyanobase	Translation	sll0416	60 kDa chaperonin 2, GroEL2, molecular chaperone	cyanobase	Cellular processes
slr0742	slr0742,sll1096,slr0743	bbcaaa	1 hypothetical protein	sll1096	30S ribosomal protein S12	cyanobase	Translation	slr0743	similar to N utilization substance protein	cyanobase	Transcription
slr0742	slr0742,sll1817,sll1096	bbcaaa	1 hypothetical protein	sll1096	30S ribosomal protein S12	cyanobase	Translation	sll1817	30S ribosomal protein S11	cyanobase	Translation
slr0742	slr0742,sll1096,slr0965	bbcaaa	1 hypothetical protein	sll1096	30S ribosomal protein S12	cyanobase	Translation	slr0965	DNA polymerase III beta subunit	cyanobase	DNA replication, restriction, modification, recombination, and repair
slr0742	slr0742,slr2076,sll0416	bbbaaa	1 hypothetical protein	sll0416	60 kDa chaperonin 2, GroEL2, molecular chaperone	cyanobase	Cellular processes	slr2076	60kD chaperonin	cyanobase	Cellular processes
slr0742	slr0742,sll1069,sll1096	bbcaaa	1 hypothetical protein	sll1096	30S ribosomal protein S12	cyanobase	Translation	sll1069	3-oxoacyl-[acyl-carrier-protein] synthase II	cyanobase	Fatty acid, phospholipid and sterol metabolism
slr0742	slr0742,slr0955,sll1096	bbcaaa	1 hypothetical protein	slr0955	probable tRNA/rRNA methyltransferase	cyanobase	Translation	sll1096	30S ribosomal protein S12	cyanobase	Translation
slr0742	slr0742,sll1096,slr1353	bbcaaa	2 hypothetical protein	sll1096	30S ribosomal protein S12	cyanobase	Translation
slr0742	slr0742,sll1096,slr0469	bbcaaa	1 hypothetical protein	slr0469	30S ribosomal protein S4	cyanobase	Translation	sll1096	30S ribosomal protein S12	cyanobase	Translation
slr0742	slr0742,sll1069,sll0416	bbbaax	1 hypothetical protein	sll1069	3-oxoacyl-[acyl-carrier-protein] synthase II	cyanobase	Fatty acid, phospholipid and sterol metabolism	sll0416	60 kDa chaperonin 2, GroEL2, molecular chaperone	cyanobase	Cellular processes
slr0742	slr0742,sll0933,sll1096	bbcaaa	2 hypothetical protein	sll1096	30S ribosomal protein S12	cyanobase	Translation
slr1187	slr1187,slr1280,slr1279	bbbaaa	1 hypothetical protein	slr1279	NADH dehydrogenase subunit 3	cyanobase	Photosynthesis and respiration	slr1280	NADH dehydrogenase subunit NdhK	cyanobase	Photosynthesis and respiration
slr1187	slr1187,slr1280,slr1281	bbbaaa	1 hypothetical protein	slr1281	NADH dehydrogenase subunit I	cyanobase	Photosynthesis and respiration	slr1280	NADH dehydrogenase subunit NdhK	cyanobase	Photosynthesis and respiration
slr1544	slr1544,sll1201,slr1991	bbcaaa	2 hypothetical protein	slr1991	adenylate cyclase	cyanobase	Regulatory functions
slr1544	slr1544,sll1673,sll0992	cbcaax	1 hypothetical protein	sll0992	putative esterase	cyanobase	Other categories	sll1673	two-component response regulator	cyanobase	Regulatory functions
slr1544	slr1544,sll0992,ssl2971	cbcaax	2 hypothetical protein	sll0992	putative esterase	cyanobase	Other categories
slr1544	slr1544,sll0306,sll0992	cbcaax	1 hypothetical protein	sll0992	putative esterase	cyanobase	Other categories	sll0306	RNA polymerase group 2 sigma factor	cyanobase	Transcription
slr1544	slr1544,sll0528,sll0992	cbcaax	1 hypothetical protein	sll0992	putative esterase	cyanobase	Other categories	sll0528	peptidase M50	evex	Hypothetical
slr1544	slr1544,slr1687,sll0992	cbcaax	1 hypothetical protein	sll0992	putative esterase	cyanobase	Other categories	slr1687	HEAT repeat-containing PBS lyase	evex	Hypothetical
slr1544	slr1544,sll0992,slr0895	bccaax	1 hypothetical protein	sll0992	putative esterase	cyanobase	Other categories	slr0895	transcriptional regulator	cyanobase	Regulatory functions
slr1544	slr1544,sll2012,slr1894	bbbaaa	1 hypothetical protein	sll2012	group2 RNA polymerase sigma factor SigD	cyanobase	Transcription	slr1894	probable DNA-binding stress protein	cyanobase	Translation
slr1544	slr1544,sll0666,sll0992	cbcaax	1 hypothetical protein	sll0992	putative esterase	cyanobase	Other categories	sll0666	putative transposase [ISY523r: 3109761 - 3110626]	cyanobase	Other categories
slr1544	slr1544,slr0581,sll0992	cbcaax	2 hypothetical protein	sll0992	putative esterase	cyanobase	Other categories
slr1544	slr1544,sll0992,slr1150	cbcaax	2 hypothetical protein	sll0992	putative esterase	cyanobase	Other categories
slr1544	slr1544,sll0992,ssl3446	cbcaax	2 hypothetical protein	sll0992	putative esterase	cyanobase	Other categories
slr1544	slr1544,sll0992,slr1686	cbcaax	2 hypothetical protein	sll0992	putative esterase	cyanobase	Other categories
slr1544	slr1544,slr1894,sll0992	cbcaax	1 hypothetical protein	sll0992	putative esterase	cyanobase	Other categories	slr1894	probable DNA-binding stress protein	cyanobase	Translation
slr1544	slr1544,slr1971,sll0992	cbcaax	1 hypothetical protein	sll0992	putative esterase	cyanobase	Other categories	slr1971	peptidase M48, Ste24p	evex	Hypothetical
slr1544	slr1544,sll0992,slr1991	bccaax	1 hypothetical protein	sll0992	putative esterase	cyanobase	Other categories	slr1991	adenylate cyclase	cyanobase	Regulatory functions
slr1544	slr1544,sll1201,sll0992	cbcaax	2 hypothetical protein	sll0992	putative esterase	cyanobase	Other categories
slr1544	slr1544,sll0992,ssl3044	bccaax	1 hypothetical protein	sll0992	putative esterase	cyanobase	Other categories	ssl3044	probable ferredoxin	cyanobase	Photosynthesis and respiration
slr1544	slr1544,sll0992,sll0667	bccaax	1 hypothetical protein	sll0992	putative esterase	cyanobase	Other categories	sll0667	putative transposase [ISY352e: 2921301 - 2921595, join 3108631 - 3109754]	cyanobase	Other categories
slr1544	slr1544,sll0306,sll2012	bbbaaa	1 hypothetical protein	sll0306	RNA polymerase group 2 sigma factor	cyanobase	Transcription	sll2012	group2 RNA polymerase sigma factor SigD	cyanobase	Transcription
slr1544	slr1544,slr0556,sll0992	cbcaax	1 hypothetical protein	sll0992	putative esterase	cyanobase	Other categories	slr0556	alanine racemase domain-containing protein	evex	Hypothetical
slr1544	slr1544,sll1880,sll0992	cbcaax	2 hypothetical protein	sll0992	putative esterase	cyanobase	Other categories
slr1544	slr1544,sll0992,ssr3188	cbcaax	2 hypothetical protein	sll0992	putative esterase	cyanobase	Other categories
slr1544	slr1544,slr1501,sll0992	cbcaax	1 hypothetical protein	sll0992	putative esterase	cyanobase	Other categories	slr1501	probable acetyltransferase	cyanobase	Other categories
slr1544	slr1544,slr1895,sll0992	cbcaax	1 hypothetical protein	sll0992	putative esterase	cyanobase	Other categories	slr1895	Ser/Thr protein phosphatase family protein	evex	Hypothetical
slr1544	slr1544,sll1201,slr1895	bbcaaa	2 hypothetical protein	slr1895	Ser/Thr protein phosphatase family protein	evex	Hypothetical
slr0589	slr0589,slr1895,sll1201	bbcaaa	2 hypothetical protein	slr1895	Ser/Thr protein phosphatase family protein	evex	Hypothetical
slr0589	slr0589,slr0878,sll1614	cbcaax	1 hypothetical protein	sll1614	cation-transporting P-type ATPase	cyanobase	Transport and binding proteins	slr0878	peptidase M23	evex	Hypothetical
slr0589	slr0589,sll1525,sll1342	bbbaaa	1 hypothetical protein	sll1342	NAD(P)-dependent glyceraldehyde-3-phosphate dehydrogenase	cyanobase	Photosynthesis and respiration	sll1525	phosphoribulokinase	cyanobase	Photosynthesis and respiration
sll1886	sll1886,sll1143,slr0653	bbdaax	1 hypothetical protein	slr0653	principal RNA polymerase sigma factor SigA	cyanobase	Transcription	sll1143	ATP-dependent helicase PcrA	cyanobase	DNA replication, restriction, modification, recombination, and repair
sll1886	sll1886,sll1423,sll1424	bbbaax	1 hypothetical protein	sll1424	polynucleotidyl transferase	evex	Hypothetical	sll1423	global nitrogen regulator	cyanobase	Regulatory functions
sll1886	sll1886,sll1423,sll1689	bbbaax	1 hypothetical protein	sll1689	group2 RNA polymerase sigma factor SigE	cyanobase	Transcription	sll1423	global nitrogen regulator	cyanobase	Regulatory functions
sll1886	sll1886,sll1424,slr0653	bbdaax	1 hypothetical protein	slr0653	principal RNA polymerase sigma factor SigA	cyanobase	Transcription	sll1424	polynucleotidyl transferase	evex	Hypothetical
sll1886	sll1886,sll1682,slr0653	bbbaax	1 hypothetical protein	slr0653	principal RNA polymerase sigma factor SigA	cyanobase	Transcription	sll1682	alanine dehydrogenase	cyanobase	Energy metabolism
sll1886	sll1886,sll1600,sll1427	bbdaax	1 hypothetical protein	sll1600	manganese transport system membrane protein MntB	cyanobase	Transport and binding proteins	sll1427	protease	cyanobase	Translation
sll1886	sll1886,slr1055,slr0653	bbdaax	1 hypothetical protein	slr0653	principal RNA polymerase sigma factor SigA	cyanobase	Transcription	slr1055	magnesium protoporphyrin IX chelatase subunit H	cyanobase	Biosynthesis of cofactors, prosthetic groups, and carriers
sll1886	sll1886,sll1143,sll1868	bbbaax	1 hypothetical protein	sll1143	ATP-dependent helicase PcrA	cyanobase	DNA replication, restriction, modification, recombination, and repair	sll1868	DNA primase	cyanobase	DNA replication, restriction, modification, recombination, and repair
sll1886	sll1886,slr1055,sll1689	bbdaax	1 hypothetical protein	sll1689	group2 RNA polymerase sigma factor SigE	cyanobase	Transcription	slr1055	magnesium protoporphyrin IX chelatase subunit H	cyanobase	Biosynthesis of cofactors, prosthetic groups, and carriers
sll1886	sll1886,sll1868,slr0653	bbbaaa	1 hypothetical protein	slr0653	principal RNA polymerase sigma factor SigA	cyanobase	Transcription	sll1868	DNA primase	cyanobase	DNA replication, restriction, modification, recombination, and repair
sll1886	sll1886,sll1423,slr0653	bbbaax	1 hypothetical protein	slr0653	principal RNA polymerase sigma factor SigA	cyanobase	Transcription	sll1423	global nitrogen regulator	cyanobase	Regulatory functions
sll1886	sll1886,sll0469,slr0653	bbbaax	1 hypothetical protein	slr0653	principal RNA polymerase sigma factor SigA	cyanobase	Transcription	sll0469	ribose-phosphate pyrophosphokinase	cyanobase	Purines, pyrimidines, nucleosides, and nucleotides
sll1396	sll1396,slr0653,sll1868	bbbaaa	1 hypothetical protein	slr0653	principal RNA polymerase sigma factor SigA	cyanobase	Transcription	sll1868	DNA primase	cyanobase	DNA replication, restriction, modification, recombination, and repair
ssr3188	ssr3188,slr1991,sll1201	bbcaaa	2 hypothetical protein	slr1991	adenylate cyclase	cyanobase	Regulatory functions
ssr3188	ssr3188,sll0306,sll1272	bbcaaa	2 hypothetical protein	sll0306	RNA polymerase group 2 sigma factor	cyanobase	Transcription
ssr3188	ssr3188,sll0005,sll0992	bbdaax	1 hypothetical protein	sll0992	putative esterase	cyanobase	Other categories	sll0005	protein kinase:ABC1 family	evex	Hypothetical
ssr3188	ssr3188,sll0445,sll1064	bbdaax	2 hypothetical protein	sll1064	metallophosphoesterase	evex	Hypothetical
ssr3188	ssr3188,slr1895,sll1201	bbcaaa	2 hypothetical protein	slr1895	Ser/Thr protein phosphatase family protein	evex	Hypothetical
ssr3188	ssr3188,sll0445,slr1189	bbdaax	2 hypothetical protein	slr1189	homocysteine S-methyltransferase	evex	Unknown
ssr3188	ssr3188,slr1603,slr1971	bbcaaa	1 hypothetical protein	slr1603	Iron-sulfur assembly-like protein	evex	Hypothetical	slr1971	peptidase M48, Ste24p	evex	Hypothetical
ssr3188	ssr3188,slr0974,slr0083	bbbaax	1 hypothetical protein	slr0083	RNA helicase Light	cyanobase	Transcription	slr0974	initiation factor IF-3	cyanobase	Translation
ssr3188	ssr3188,slr1544,sll0992	bbdaax	2 hypothetical protein	sll0992	putative esterase	cyanobase	Other categories
ssr3188	ssr3188,slr0959,slr1971	bbdaax	1 hypothetical protein	slr1971	peptidase M48, Ste24p	evex	Hypothetical	slr0959	abortive infection protein	evex	Hypothetical
ssr3188	ssr3188,sll1880,sll0169	bbcaaa	2 hypothetical protein	sll0169	cell division protein Ftn2 homolog	cyanobase	Cellular processes
ssr3409	ssr3409,slr0653,sll1371	bbbaax	1 hypothetical protein	slr0653	principal RNA polymerase sigma factor SigA	cyanobase	Transcription	sll1371	cAMP receptor protein, essential for motility	cyanobase	Regulatory functions
ssr3409	ssr3409,slr0653,sll1682	bbbaax	1 hypothetical protein	slr0653	principal RNA polymerase sigma factor SigA	cyanobase	Transcription	sll1682	alanine dehydrogenase	cyanobase	Energy metabolism
ssr3409	ssr3409,slr0653,sll1424	bbdaax	1 hypothetical protein	slr0653	principal RNA polymerase sigma factor SigA	cyanobase	Transcription	sll1424	polynucleotidyl transferase	evex	Hypothetical
slr0912	slr0912,sll1430,slr1624	bbbaax	1 hypothetical protein	slr1624	DNA translocase FtsK	evex	Hypothetical	sll1430	adenine phosphoribosyltransferase	cyanobase	Purines, pyrimidines, nucleosides, and nucleotides
sll1656	sll1656,sll0169,sll1880	bbcaaa	2 hypothetical protein	sll0169	cell division protein Ftn2 homolog	cyanobase	Cellular processes
sll1656	sll1656,sll0902,sll1750	bbbaax	1 hypothetical protein	sll0902	ornithine carbamoyltransferase	cyanobase	Amino acid biosynthesis	sll1750	urease alpha subunit	cyanobase	Central intermediary metabolism
sll0272	sll0272,slr1624,slr0653	bbbaax	1 hypothetical protein	slr0653	principal RNA polymerase sigma factor SigA	cyanobase	Transcription	slr1624	DNA translocase FtsK	evex	Hypothetical
sll0272	sll0272,slr1055,slr0653	bbdaax	1 hypothetical protein	slr0653	principal RNA polymerase sigma factor SigA	cyanobase	Transcription	slr1055	magnesium protoporphyrin IX chelatase subunit H	cyanobase	Biosynthesis of cofactors, prosthetic groups, and carriers
sll0272	sll0272,slr0212,slr1199	cbbaax	1 hypothetical protein	slr0212	5-methyltetrahydrofolate--homocysteine methyltransferase	cyanobase	Amino acid biosynthesis	slr1199	DNA mismatch repair protein MutL	cyanobase	DNA replication, restriction, modification, recombination, and repair
slr1670	slr1670,sll1201,slr1895	bbcaaa	2 hypothetical protein	slr1895	Ser/Thr protein phosphatase family protein	evex	Hypothetical
slr1670	slr1670,sll1201,slr1991	bbcaaa	2 hypothetical protein	slr1991	adenylate cyclase	cyanobase	Regulatory functions
slr0852	slr0852,sll1201,slr1991	bbcaaa	2 hypothetical protein	slr1991	adenylate cyclase	cyanobase	Regulatory functions
slr0852	slr0852,sll0005,sll0992	bbdaax	1 hypothetical protein	sll0992	putative esterase	cyanobase	Other categories	sll0005	protein kinase:ABC1 family	evex	Hypothetical
slr0852	slr0852,slr1971,slr1603	bbcaaa	1 hypothetical protein	slr1603	Iron-sulfur assembly-like protein	evex	Hypothetical	slr1971	peptidase M48, Ste24p	evex	Hypothetical
slr0852	slr0852,sll1201,slr1895	bbcaaa	2 hypothetical protein	slr1895	Ser/Thr protein phosphatase family protein	evex	Hypothetical
slr0852	slr0852,slr1971,slr0959	bbdaax	1 hypothetical protein	slr1971	peptidase M48, Ste24p	evex	Hypothetical	slr0959	abortive infection protein	evex	Hypothetical
slr0852	slr0852,sll1272,sll0306	bbcaaa	2 hypothetical protein	sll0306	RNA polymerase group 2 sigma factor	cyanobase	Transcription
ssr0854	ssr0854,slr1496,slr0675	bbcaaa	2 hypothetical protein	slr1496	putative transposase	cyanobase	Other categories
slr1704	slr1704,sll0169,sll1880	bbcaaa	2 hypothetical protein	sll0169	cell division protein Ftn2 homolog	cyanobase	Cellular processes
slr0151	slr0151,slr0147,slr0144	bbcaaa	1 hypothetical protein	slr0147	V4R domain-containing protein	evex	Hypothetical	slr0144	bacteriochlorophyll 4-vinyl reductase	evex	Hypothetical
ssl3446	ssl3446,sll0992,slr1544	bbdaax	2 hypothetical protein	sll0992	putative esterase	cyanobase	Other categories
ssl3446	ssl3446,slr1603,slr1971	bbcaaa	1 hypothetical protein	slr1603	Iron-sulfur assembly-like protein	evex	Hypothetical	slr1971	peptidase M48, Ste24p	evex	Hypothetical
ssl2971	ssl2971,sll0992,slr1544	bbdaax	2 hypothetical protein	sll0992	putative esterase	cyanobase	Other categories
ssl2971	ssl2971,sll1201,slr1991	bbcaaa	2 hypothetical protein	slr1991	adenylate cyclase	cyanobase	Regulatory functions
ssl2971	ssl2971,sll1201,slr1895	bbcaaa	2 hypothetical protein	slr1895	Ser/Thr protein phosphatase family protein	evex	Hypothetical
ssl2971	ssl2971,sll1272,sll0306	bbcaaa	2 hypothetical protein	sll0306	RNA polymerase group 2 sigma factor	cyanobase	Transcription
ssl2971	ssl2971,sll0445,slr1189	bbdaax	2 hypothetical protein	slr1189	homocysteine S-methyltransferase	evex	Unknown
ssl2971	ssl2971,sll0992,sll0005	bbdaax	1 hypothetical protein	sll0992	putative esterase	cyanobase	Other categories	sll0005	protein kinase:ABC1 family	evex	Hypothetical
sll1130	sll1130,sll1272,sll0306	bbcaaa	2 hypothetical protein	sll0306	RNA polymerase group 2 sigma factor	cyanobase	Transcription
slr1674	slr1674,sll1201,slr1991	bbcaaa	2 hypothetical protein	slr1991	adenylate cyclase	cyanobase	Regulatory functions
slr1932	slr1932,sll1880,sll0169	bbcaaa	2 hypothetical protein	sll0169	cell division protein Ftn2 homolog	cyanobase	Cellular processes
slr0358	slr0358,slr1507,slr2073	bbcaaa	2 hypothetical protein	slr1507	radical SAM domain-containing protein	evex	Hypothetical
slr0358	slr0358,slr2073,slr1406	bbcaaa	2 hypothetical protein	slr1406	periplasmic protein, function unknown	cyanobase	Hypothetical
slr0358	slr0358,slr2073,slr1409	bbcaaa	2 hypothetical protein	slr1409	periplasmic WD-repeat protein	cyanobase	Other categories
slr0358	slr0358,slr1855,slr0937	cbcaax	2 hypothetical protein	slr1855	N-acyl-D-glucosamine 2-epimerase	evex	Unknown
slr0358	slr0358,slr1507,slr1855	cbcaax	1 hypothetical protein	slr1855	N-acyl-D-glucosamine 2-epimerase	evex	Unknown	slr1507	radical SAM domain-containing protein	evex	Hypothetical
slr0358	slr0358,slr2073,slr1746	bbcaaa	2 hypothetical protein	slr1746	glutamate racemase	cyanobase	Cell envelope
ssr2153	ssr2153,sll0169,sll1880	bbcaaa	2 hypothetical protein	sll0169	cell division protein Ftn2 homolog	cyanobase	Cellular processes
slr0937	slr0937,slr2052,slr1272	bbcaaa	2 hypothetical protein	slr1272	probable porin; major outer membrane protein	cyanobase	Cell envelope
slr0937	slr0937,slr2052,sll1961	bbcaaa	2 hypothetical protein	sll1961	GntR family transcriptional regulator	evex	Hypothetical
slr0937	slr0937,slr2052,slr1746	bbcaaa	2 hypothetical protein	slr1746	glutamate racemase	cyanobase	Cell envelope
slr0937	slr0937,slr1855,slr0358	bbdaax	2 hypothetical protein	slr1855	N-acyl-D-glucosamine 2-epimerase	evex	Unknown
slr0937	slr0937,slr2052,slr1855	bbcaaa	2 hypothetical protein	slr1855	N-acyl-D-glucosamine 2-epimerase	evex	Unknown
slr0937	slr0937,slr2052,slr1274	bbcaaa	2 hypothetical protein	slr1274	probable fimbrial assembly protein PilM, required for motility	cyanobase	Cellular processes
slr0937	slr0937,slr2052,slr1507	bbcaaa	2 hypothetical protein	slr1507	radical SAM domain-containing protein	evex	Hypothetical
slr0937	slr0937,slr2052,slr1518	bbcaaa	2 hypothetical protein	slr1518	phylloquinone biosynthesis protein, probable 1,4-dihydroxy-2-naphthoic acid phytyltransferase	cyanobase	Biosynthesis of cofactors, prosthetic groups, and carriers
slr0937	slr0937,slr2052,slr1410	bbcaaa	2 hypothetical protein	slr1410	periplasmic WD-repeat protein	cyanobase	Other categories
slr0937	slr0937,slr2052,slr1277	bbcaaa	2 hypothetical protein	slr1277	pilus assembly protein homologous to general secretion pathway protein D	cyanobase	Cellular processes
slr0937	slr0937,slr1409,slr2052	bbcaaa	2 hypothetical protein	slr1409	periplasmic WD-repeat protein	cyanobase	Other categories
slr0937	slr0937,slr2052,slr0827	bbcaaa	2 hypothetical protein	slr0827	alanine racemase	cyanobase	Cell envelope
slr0937	slr0937,slr2052,slr0708	bbcaaa	2 hypothetical protein	slr0708	periplasmic protein, function unknown	cyanobase	Unknown
slr1600	slr1600,sll1802,sll1799	bbcaaa	1 hypothetical protein	sll1799	50S ribosomal protein L3	cyanobase	Translation	sll1802	50S ribosomal protein L2	cyanobase	Translation
slr1600	slr1600,sll1324,sll1323	bbcaaa	1 hypothetical protein	sll1324	ATP synthase B chain (subunit I) of CF(0)	cyanobase	Photosynthesis and respiration	sll1323	ATP synthase subunit b' of CF(0)	cyanobase	Photosynthesis and respiration
slr0675	slr0675,slr1496,ssr0854	bbcaaa	2 hypothetical protein	slr1496	putative transposase	cyanobase	Other categories
slr0581	slr0581,slr0990,sll0314	bbdaax	1 hypothetical protein	slr0990	glutamate-cysteine ligase	evex	Hypothetical	sll0314	periplasmic protein, function unknown	cyanobase	Hypothetical
slr0581	slr0581,slr1895,sll1201	bbcaaa	2 hypothetical protein	slr1895	Ser/Thr protein phosphatase family protein	evex	Hypothetical
slr0581	slr0581,sll1201,slr1991	bbcaaa	2 hypothetical protein	slr1991	adenylate cyclase	cyanobase	Regulatory functions
slr0581	slr0581,slr1971,slr1603	bbcaaa	1 hypothetical protein	slr1603	Iron-sulfur assembly-like protein	evex	Hypothetical	slr1971	peptidase M48, Ste24p	evex	Hypothetical
slr0581	slr0581,sll0992,slr1544	bbdaax	2 hypothetical protein	sll0992	putative esterase	cyanobase	Other categories
sll1201	sll1201,slr1895,ssl3044	bbcaaa	1 hypothetical protein	ssl3044	probable ferredoxin	cyanobase	Photosynthesis and respiration	slr1895	Ser/Thr protein phosphatase family protein	evex	Hypothetical
sll1201	sll1201,slr0878,slr1895	bbcaaa	1 hypothetical protein	slr0878	peptidase M23	evex	Hypothetical	slr1895	Ser/Thr protein phosphatase family protein	evex	Hypothetical
sll1201	sll1201,slr1895,slr0250	bbcaaa	2 hypothetical protein	slr1895	Ser/Thr protein phosphatase family protein	evex	Hypothetical
sll1201	sll1201,sll0462,slr1895	bbcaaa	2 hypothetical protein	slr1895	Ser/Thr protein phosphatase family protein	evex	Hypothetical
sll1201	sll1201,slr1603,slr1971	bbcaaa	1 hypothetical protein	slr1603	Iron-sulfur assembly-like protein	evex	Hypothetical	slr1971	peptidase M48, Ste24p	evex	Hypothetical
sll1201	sll1201,slr0852,slr1895	bbcaaa	2 hypothetical protein	slr1895	Ser/Thr protein phosphatase family protein	evex	Hypothetical
sll1201	sll1201,slr1894,slr1895	bbcaaa	1 hypothetical protein	slr1894	probable DNA-binding stress protein	cyanobase	Translation	slr1895	Ser/Thr protein phosphatase family protein	evex	Hypothetical
sll1201	sll1201,slr0895,slr1991	bbcaaa	1 hypothetical protein	slr0895	transcriptional regulator	cyanobase	Regulatory functions	slr1991	adenylate cyclase	cyanobase	Regulatory functions
sll1201	sll1201,slr1895,slr1991	bbcaaa	1 hypothetical protein	slr1991	adenylate cyclase	cyanobase	Regulatory functions	slr1895	Ser/Thr protein phosphatase family protein	evex	Hypothetical
sll1201	sll1201,sll0689,slr1895	bbcaaa	1 hypothetical protein	sll0689	Na+/H+ antiporter	cyanobase	Transport and binding proteins	slr1895	Ser/Thr protein phosphatase family protein	evex	Hypothetical
sll1201	sll1201,slr1971,slr1991	bbcaaa	1 hypothetical protein	slr1971	peptidase M48, Ste24p	evex	Hypothetical	slr1991	adenylate cyclase	cyanobase	Regulatory functions
sll1201	sll1201,slr1501,slr1991	bbcaaa	1 hypothetical protein	slr1501	probable acetyltransferase	cyanobase	Other categories	slr1991	adenylate cyclase	cyanobase	Regulatory functions
sll1201	sll1201,slr0530,slr1895	bbcaaa	1 hypothetical protein	slr0530	glucosylglycerol transport system permease protein	cyanobase	Transport and binding proteins	slr1895	Ser/Thr protein phosphatase family protein	evex	Hypothetical
sll1201	sll1201,slr1895,slr0529	bbcaaa	1 hypothetical protein	slr0529	glucosylglycerol transport system substrate-binding protein	cyanobase	Transport and binding proteins	slr1895	Ser/Thr protein phosphatase family protein	evex	Hypothetical
sll1201	sll1201,slr1670,slr1991	bbcaaa	2 hypothetical protein	slr1991	adenylate cyclase	cyanobase	Regulatory functions
sll1201	sll1201,sll0169,slr1895	bbcaaa	1 hypothetical protein	sll0169	cell division protein Ftn2 homolog	cyanobase	Cellular processes	slr1895	Ser/Thr protein phosphatase family protein	evex	Hypothetical
sll1201	sll1201,slr1603,slr1991	bbcaaa	1 hypothetical protein	slr1603	Iron-sulfur assembly-like protein	evex	Hypothetical	slr1991	adenylate cyclase	cyanobase	Regulatory functions
sll1201	sll1201,sll0169,sll1880	bbcaaa	2 hypothetical protein	sll0169	cell division protein Ftn2 homolog	cyanobase	Cellular processes
sll1201	sll1201,sll0528,slr1895	bbcaaa	1 hypothetical protein	sll0528	peptidase M50	evex	Hypothetical	slr1895	Ser/Thr protein phosphatase family protein	evex	Hypothetical
sll1201	sll1201,slr1895,sll1965	bbcaaa	2 hypothetical protein	slr1895	Ser/Thr protein phosphatase family protein	evex	Hypothetical
sll1201	sll1201,sll1590,slr1991	bbcaaa	1 hypothetical protein	sll1590	two-component sensor histidine kinase	cyanobase	Regulatory functions	slr1991	adenylate cyclase	cyanobase	Regulatory functions
sll1201	sll1201,slr1991,slr0689	bbcaaa	1 hypothetical protein	slr0689	cbdbA872	evex	Hypothetical	slr1991	adenylate cyclase	cyanobase	Regulatory functions
sll1201	sll1201,slr1544,slr1895	bbcaaa	2 hypothetical protein	slr1895	Ser/Thr protein phosphatase family protein	evex	Hypothetical
sll1201	sll1201,slr0896,slr1991	bbcaaa	1 hypothetical protein	slr0896	multi-drug efflux transporter	cyanobase	Transport and binding proteins	slr1991	adenylate cyclase	cyanobase	Regulatory functions
sll1201	sll1201,ssl3044,slr1991	bbcaaa	1 hypothetical protein	ssl3044	probable ferredoxin	cyanobase	Photosynthesis and respiration	slr1991	adenylate cyclase	cyanobase	Regulatory functions
sll1201	sll1201,slr1544,slr1991	bbcaaa	2 hypothetical protein	slr1991	adenylate cyclase	cyanobase	Regulatory functions
sll1201	sll1201,slr0896,slr1895	bbcaaa	1 hypothetical protein	slr0896	multi-drug efflux transporter	cyanobase	Transport and binding proteins	slr1895	Ser/Thr protein phosphatase family protein	evex	Hypothetical
sll1201	sll1201,slr1895,sll0666	bbcaaa	1 hypothetical protein	sll0666	putative transposase [ISY523r: 3109761 - 3110626]	cyanobase	Other categories	slr1895	Ser/Thr protein phosphatase family protein	evex	Hypothetical
sll1201	sll1201,sll1673,slr1991	bbcaaa	1 hypothetical protein	sll1673	two-component response regulator	cyanobase	Regulatory functions	slr1991	adenylate cyclase	cyanobase	Regulatory functions
sll1201	sll1201,slr1991,sll0667	bbcaaa	1 hypothetical protein	sll0667	putative transposase [ISY352e: 2921301 - 2921595, join 3108631 - 3109754]	cyanobase	Other categories	slr1991	adenylate cyclase	cyanobase	Regulatory functions
sll1201	sll1201,slr0852,slr1991	bbcaaa	2 hypothetical protein	slr1991	adenylate cyclase	cyanobase	Regulatory functions
sll1201	sll1201,slr1686,slr1991	bbcaaa	2 hypothetical protein	slr1991	adenylate cyclase	cyanobase	Regulatory functions
sll1201	sll1201,slr1885,slr1991	bbcaaa	1 hypothetical protein	slr1885	HD domain-containing protein	evex	Hypothetical	slr1991	adenylate cyclase	cyanobase	Regulatory functions
sll1201	sll1201,slr1895,slr0252	bbcaaa	1 hypothetical protein	slr0252	probable precorrin-6x reductase	cyanobase	Biosynthesis of cofactors, prosthetic groups, and carriers	slr1895	Ser/Thr protein phosphatase family protein	evex	Hypothetical
sll1201	sll1201,slr0252,slr1991	bbcaaa	1 hypothetical protein	slr0252	probable precorrin-6x reductase	cyanobase	Biosynthesis of cofactors, prosthetic groups, and carriers	slr1991	adenylate cyclase	cyanobase	Regulatory functions
sll1201	sll1201,slr1895,ssl2971	bbcaaa	2 hypothetical protein	slr1895	Ser/Thr protein phosphatase family protein	evex	Hypothetical
sll1201	sll1201,slr1971,slr1895	bbcaaa	1 hypothetical protein	slr1971	peptidase M48, Ste24p	evex	Hypothetical	slr1895	Ser/Thr protein phosphatase family protein	evex	Hypothetical
sll1201	sll1201,slr1686,slr1895	bbcaaa	2 hypothetical protein	slr1895	Ser/Thr protein phosphatase family protein	evex	Hypothetical
sll1201	sll1201,slr0589,slr1895	bbcaaa	2 hypothetical protein	slr1895	Ser/Thr protein phosphatase family protein	evex	Hypothetical
sll1201	sll1201,sll1721,slr1895	bbcaaa	1 hypothetical protein	sll1721	pyruvate dehydrogenase E1 component, beta subunit	cyanobase	Energy metabolism	slr1895	Ser/Thr protein phosphatase family protein	evex	Hypothetical
sll1201	sll1201,sll0556,slr1895	bbcaaa	1 hypothetical protein	sll0556	Na+/H+ antiporter	cyanobase	Transport and binding proteins	slr1895	Ser/Thr protein phosphatase family protein	evex	Hypothetical
sll1201	sll1201,slr0895,slr1895	bbcaaa	1 hypothetical protein	slr0895	transcriptional regulator	cyanobase	Regulatory functions	slr1895	Ser/Thr protein phosphatase family protein	evex	Hypothetical
sll1201	sll1201,sll0689,slr1991	bbcaaa	1 hypothetical protein	sll0689	Na+/H+ antiporter	cyanobase	Transport and binding proteins	slr1991	adenylate cyclase	cyanobase	Regulatory functions
sll1201	sll1201,slr1895,sll1898	bbcaaa	1 hypothetical protein	sll1898	cytochrome oxidase assembly	evex	Hypothetical	slr1895	Ser/Thr protein phosphatase family protein	evex	Hypothetical
sll1201	sll1201,slr1895,sll1880	bbcaaa	2 hypothetical protein	slr1895	Ser/Thr protein phosphatase family protein	evex	Hypothetical
sll1201	sll1201,slr1501,slr1895	bbcaaa	1 hypothetical protein	slr1501	probable acetyltransferase	cyanobase	Other categories	slr1895	Ser/Thr protein phosphatase family protein	evex	Hypothetical
sll1201	sll1201,slr1915,slr1895	bbcaaa	2 hypothetical protein	slr1895	Ser/Thr protein phosphatase family protein	evex	Hypothetical
sll1201	sll1201,slr1895,sll1484	bbcaaa	1 hypothetical protein	slr1895	Ser/Thr protein phosphatase family protein	evex	Hypothetical	sll1484	type 2 NADH dehydrogenase	cyanobase	Photosynthesis and respiration
sll1201	sll1201,sll0528,slr1991	bbcaaa	1 hypothetical protein	slr1991	adenylate cyclase	cyanobase	Regulatory functions	sll0528	peptidase M50	evex	Hypothetical
sll1201	sll1201,slr1991,slr0251	bbcaaa	1 hypothetical protein	slr1991	adenylate cyclase	cyanobase	Regulatory functions	slr0251	ATP-binding protein of ABC transporter	cyanobase	Transport and binding proteins
sll1201	sll1201,slr1603,slr1895	bbcaaa	1 hypothetical protein	slr1603	Iron-sulfur assembly-like protein	evex	Hypothetical	slr1895	Ser/Thr protein phosphatase family protein	evex	Hypothetical
sll1201	sll1201,slr0746,slr1895	bbcaaa	1 hypothetical protein	slr0746	glucosylglycerolphosphate phosphatase	cyanobase	Other categories	slr1895	Ser/Thr protein phosphatase family protein	evex	Hypothetical
sll1201	sll1201,sll1590,slr1895	bbcaaa	1 hypothetical protein	sll1590	two-component sensor histidine kinase	cyanobase	Regulatory functions	slr1895	Ser/Thr protein phosphatase family protein	evex	Hypothetical
sll1201	sll1201,slr1670,slr1895	bbcaaa	2 hypothetical protein	slr1895	Ser/Thr protein phosphatase family protein	evex	Hypothetical
sll1201	sll1201,slr1895,slr1885	bbcaaa	1 hypothetical protein	slr1885	HD domain-containing protein	evex	Hypothetical	slr1895	Ser/Thr protein phosphatase family protein	evex	Hypothetical
sll1201	sll1201,sll1618,slr1895	bbcaaa	2 hypothetical protein	slr1895	Ser/Thr protein phosphatase family protein	evex	Hypothetical
sll1201	sll1201,slr1882,slr1991	bbcaaa	1 hypothetical protein	slr1991	adenylate cyclase	cyanobase	Regulatory functions	slr1882	riboflavin biosynthesis protein RibF	cyanobase	Biosynthesis of cofactors, prosthetic groups, and carriers
sll1201	sll1201,sll0169,slr1991	bbcaaa	1 hypothetical protein	sll0169	cell division protein Ftn2 homolog	cyanobase	Cellular processes	slr1991	adenylate cyclase	cyanobase	Regulatory functions
sll1201	sll1201,slr1544,sll0992	bbdaax	2 hypothetical protein	sll0992	putative esterase	cyanobase	Other categories
sll1201	sll1201,slr1895,sll1820	bbcaaa	1 hypothetical protein	sll1820	tRNA pseudouridine synthase 1	cyanobase	Translation	slr1895	Ser/Thr protein phosphatase family protein	evex	Hypothetical
sll1201	sll1201,slr1895,slr0251	bbcaaa	1 hypothetical protein	slr0251	ATP-binding protein of ABC transporter	cyanobase	Transport and binding proteins	slr1895	Ser/Thr protein phosphatase family protein	evex	Hypothetical
sll1201	sll1201,sll1900,slr1991	bbcaaa	1 hypothetical protein	sll1900	acetyltransferase	cyanobase	Other categories	slr1991	adenylate cyclase	cyanobase	Regulatory functions
sll1201	sll1201,slr1050,slr1895	bbcaaa	1 hypothetical protein	slr1050	glycosyl transferase family protein	evex	Hypothetical	slr1895	Ser/Thr protein phosphatase family protein	evex	Hypothetical
sll1201	sll1201,sll1820,slr1991	bbcaaa	1 hypothetical protein	sll1820	tRNA pseudouridine synthase 1	cyanobase	Translation	slr1991	adenylate cyclase	cyanobase	Regulatory functions
sll1201	sll1201,sll0066,slr1991	bbcaaa	2 hypothetical protein	slr1991	adenylate cyclase	cyanobase	Regulatory functions
sll1201	sll1201,ssr3188,slr1895	bbcaaa	2 hypothetical protein	slr1895	Ser/Thr protein phosphatase family protein	evex	Hypothetical
sll1201	sll1201,slr1894,slr1991	bbcaaa	1 hypothetical protein	slr1894	probable DNA-binding stress protein	cyanobase	Translation	slr1991	adenylate cyclase	cyanobase	Regulatory functions
sll1201	sll1201,sll1880,slr1991	bbcaaa	2 hypothetical protein	slr1991	adenylate cyclase	cyanobase	Regulatory functions
sll1201	sll1201,ssl2971,slr1991	bbcaaa	2 hypothetical protein	slr1991	adenylate cyclase	cyanobase	Regulatory functions
sll1201	sll1201,sll0992,slr1991	bbcaaa	1 hypothetical protein	sll0992	putative esterase	cyanobase	Other categories	slr1991	adenylate cyclase	cyanobase	Regulatory functions
sll1201	sll1201,slr0581,slr1991	bbcaaa	2 hypothetical protein	slr1991	adenylate cyclase	cyanobase	Regulatory functions
sll1201	sll1201,slr1150,slr1991	bbcaaa	2 hypothetical protein	slr1991	adenylate cyclase	cyanobase	Regulatory functions
sll1201	sll1201,slr1991,ssl1633	bbcaaa	1 hypothetical protein	ssl1633	high light-inducible polypeptide HliC, CAB/ELIP/HLIP superfamily	cyanobase	Hypothetical	slr1991	adenylate cyclase	cyanobase	Regulatory functions
sll1201	sll1201,slr1150,slr1895	bbcaaa	2 hypothetical protein	slr1895	Ser/Thr protein phosphatase family protein	evex	Hypothetical
sll1201	sll1201,sll1965,slr1991	bbcaaa	2 hypothetical protein	slr1991	adenylate cyclase	cyanobase	Regulatory functions
sll1201	sll1201,sll0306,slr1895	bbcaaa	1 hypothetical protein	sll0306	RNA polymerase group 2 sigma factor	cyanobase	Transcription	slr1895	Ser/Thr protein phosphatase family protein	evex	Hypothetical
sll1201	sll1201,sll0306,slr1991	bbcaaa	1 hypothetical protein	sll0306	RNA polymerase group 2 sigma factor	cyanobase	Transcription	slr1991	adenylate cyclase	cyanobase	Regulatory functions
sll1201	sll1201,slr1895,sll1848	bbcaaa	1 hypothetical protein	sll1848	putative acyltransferas	cyanobase	Other categories	slr1895	Ser/Thr protein phosphatase family protein	evex	Hypothetical
sll1201	sll1201,slr1895,slr0689	bbcaaa	1 hypothetical protein	slr0689	cbdbA872	evex	Hypothetical	slr1895	Ser/Thr protein phosphatase family protein	evex	Hypothetical
sll1201	sll1201,ssr2595,slr1895	bbcaaa	1 hypothetical protein	ssr2595	high light-inducible polypeptide HliB, CAB/ELIP/HLIP superfamily	cyanobase	Other categories	slr1895	Ser/Thr protein phosphatase family protein	evex	Hypothetical
sll1201	sll1201,slr0581,slr1895	bbcaaa	2 hypothetical protein	slr1895	Ser/Thr protein phosphatase family protein	evex	Hypothetical
sll1201	sll1201,sll0157,slr1991	bbcaaa	2 hypothetical protein	slr1991	adenylate cyclase	cyanobase	Regulatory functions
sll1201	sll1201,slr1895,sll1496	bbcaaa	1 hypothetical protein	sll1496	mannose-1-phosphate guanyltransferase	cyanobase	Energy metabolism	slr1895	Ser/Thr protein phosphatase family protein	evex	Hypothetical
sll1201	sll1201,sll1618,slr1991	bbcaaa	2 hypothetical protein	slr1991	adenylate cyclase	cyanobase	Regulatory functions
sll1201	sll1201,slr1991,sll1484	bbcaaa	1 hypothetical protein	slr1991	adenylate cyclase	cyanobase	Regulatory functions	sll1484	type 2 NADH dehydrogenase	cyanobase	Photosynthesis and respiration
sll1201	sll1201,slr1895,sll0667	bbcaaa	1 hypothetical protein	sll0667	putative transposase [ISY352e: 2921301 - 2921595, join 3108631 - 3109754]	cyanobase	Other categories	slr1895	Ser/Thr protein phosphatase family protein	evex	Hypothetical
sll1201	sll1201,ssr3188,slr1991	bbcaaa	2 hypothetical protein	slr1991	adenylate cyclase	cyanobase	Regulatory functions
sll1201	sll1201,ssr2595,slr1991	bbcaaa	1 hypothetical protein	ssr2595	high light-inducible polypeptide HliB, CAB/ELIP/HLIP superfamily	cyanobase	Other categories	slr1991	adenylate cyclase	cyanobase	Regulatory functions
sll1201	sll1201,slr1246,slr1991	bbcaaa	1 hypothetical protein	slr1246	putative transposase [ISY802b(partial copy): 1384736 - 1385513]	cyanobase	Other categories	slr1991	adenylate cyclase	cyanobase	Regulatory functions
sll1201	sll1201,slr1991,sll0666	bbcaaa	1 hypothetical protein	sll0666	putative transposase [ISY523r: 3109761 - 3110626]	cyanobase	Other categories	slr1991	adenylate cyclase	cyanobase	Regulatory functions
sll1201	sll1201,slr1895,sll0992	bbcaaa	1 hypothetical protein	sll0992	putative esterase	cyanobase	Other categories	slr1895	Ser/Thr protein phosphatase family protein	evex	Hypothetical
sll1201	sll1201,sll0066,slr1895	bbcaaa	2 hypothetical protein	slr1895	Ser/Thr protein phosphatase family protein	evex	Hypothetical
sll1201	sll1201,sll1202,slr1895	bbcaaa	1 hypothetical protein	sll1202	iron(III) dicitrate-binding protein of ABC transporter, FecB homolog	cyanobase	Transport and binding proteins	slr1895	Ser/Thr protein phosphatase family protein	evex	Hypothetical
sll1201	sll1201,slr1674,slr1991	bbcaaa	2 hypothetical protein	slr1991	adenylate cyclase	cyanobase	Regulatory functions
sll1201	sll1201,sll1954,slr1991	bbcaaa	2 hypothetical protein	slr1991	adenylate cyclase	cyanobase	Regulatory functions
sll1201	sll1201,sll0306,sll1272	bbcaaa	2 hypothetical protein	sll0306	RNA polymerase group 2 sigma factor	cyanobase	Transcription
sll1201	sll1201,slr1895,sll1673	bbcaaa	1 hypothetical protein	sll1673	two-component response regulator	cyanobase	Regulatory functions	slr1895	Ser/Thr protein phosphatase family protein	evex	Hypothetical
sll1201	sll1201,slr1991,sll1496	bbcaaa	1 hypothetical protein	slr1991	adenylate cyclase	cyanobase	Regulatory functions	sll1496	mannose-1-phosphate guanyltransferase	cyanobase	Energy metabolism
sll1201	sll1201,slr1050,slr1991	bbcaaa	1 hypothetical protein	slr1050	glycosyl transferase family protein	evex	Hypothetical	slr1991	adenylate cyclase	cyanobase	Regulatory functions
sll1201	sll1201,sll1900,slr1895	bbcaaa	1 hypothetical protein	sll1900	acetyltransferase	cyanobase	Other categories	slr1895	Ser/Thr protein phosphatase family protein	evex	Hypothetical
sll1201	sll1201,slr1882,slr1895	bbcaaa	1 hypothetical protein	slr1882	riboflavin biosynthesis protein RibF	cyanobase	Biosynthesis of cofactors, prosthetic groups, and carriers	slr1895	Ser/Thr protein phosphatase family protein	evex	Hypothetical
ssr2194	ssr2194,sll0169,sll1880	bbcaaa	2 hypothetical protein	sll0169	cell division protein Ftn2 homolog	cyanobase	Cellular processes
sll1272	sll1272,slr1050,sll0306	bbcaaa	1 hypothetical protein	sll0306	RNA polymerase group 2 sigma factor	cyanobase	Transcription	slr1050	glycosyl transferase family protein	evex	Hypothetical
sll1272	sll1272,sll0667,sll0306	bbcaaa	1 hypothetical protein	sll0306	RNA polymerase group 2 sigma factor	cyanobase	Transcription	sll0667	putative transposase [ISY352e: 2921301 - 2921595, join 3108631 - 3109754]	cyanobase	Other categories
sll1272	sll1272,ssl3044,sll0306	bbcaaa	1 hypothetical protein	ssl3044	probable ferredoxin	cyanobase	Photosynthesis and respiration	sll0306	RNA polymerase group 2 sigma factor	cyanobase	Transcription
sll1272	sll1272,slr0093,sll0306	bbcaaa	1 hypothetical protein	sll0306	RNA polymerase group 2 sigma factor	cyanobase	Transcription	slr0093	DnaJ protein, heat shock protein 40, molecular chaperone	cyanobase	Cellular processes
sll1272	sll1272,slr1603,sll0306	bbcaaa	1 hypothetical protein	slr1603	Iron-sulfur assembly-like protein	evex	Hypothetical	sll0306	RNA polymerase group 2 sigma factor	cyanobase	Transcription
sll1272	sll1272,slr1915,sll0306	bbcaaa	2 hypothetical protein	sll0306	RNA polymerase group 2 sigma factor	cyanobase	Transcription
sll1272	sll1272,sll1618,sll0306	bbcaaa	2 hypothetical protein	sll0306	RNA polymerase group 2 sigma factor	cyanobase	Transcription
sll1272	sll1272,sll1590,sll0306	bbcaaa	1 hypothetical protein	sll0306	RNA polymerase group 2 sigma factor	cyanobase	Transcription	sll1590	two-component sensor histidine kinase	cyanobase	Regulatory functions
sll1272	sll1272,sll1880,sll0306	bbcaaa	2 hypothetical protein	sll0306	RNA polymerase group 2 sigma factor	cyanobase	Transcription
sll1272	sll1272,sll0992,sll0306	bbcaaa	1 hypothetical protein	sll0992	putative esterase	cyanobase	Other categories	sll0306	RNA polymerase group 2 sigma factor	cyanobase	Transcription
sll1272	sll1272,slr0959,sll0306	bbcaaa	1 hypothetical protein	sll0306	RNA polymerase group 2 sigma factor	cyanobase	Transcription	slr0959	abortive infection protein	evex	Hypothetical
sll1272	sll1272,slr1285,sll0306	bbcaaa	1 hypothetical protein	sll0306	RNA polymerase group 2 sigma factor	cyanobase	Transcription	slr1285	two-component sensor histidine kinase	cyanobase	Regulatory functions
sll1272	sll1272,sll1130,sll0306	bbcaaa	2 hypothetical protein	sll0306	RNA polymerase group 2 sigma factor	cyanobase	Transcription
sll1272	sll1272,slr0852,sll0306	bbcaaa	2 hypothetical protein	sll0306	RNA polymerase group 2 sigma factor	cyanobase	Transcription
sll1272	sll1272,slr0529,sll0306	bbcaaa	1 hypothetical protein	slr0529	glucosylglycerol transport system substrate-binding protein	cyanobase	Transport and binding proteins	sll0306	RNA polymerase group 2 sigma factor	cyanobase	Transcription
sll1272	sll1272,slr0895,sll0306	bbcaaa	1 hypothetical protein	slr0895	transcriptional regulator	cyanobase	Regulatory functions	sll0306	RNA polymerase group 2 sigma factor	cyanobase	Transcription
sll1272	sll1272,slr0362,sll0306	bbcaaa	1 hypothetical protein	slr0362	HAD family phosphatase	evex	Hypothetical	sll0306	RNA polymerase group 2 sigma factor	cyanobase	Transcription
sll1272	sll1272,slr0095,sll0306	bbcaaa	1 hypothetical protein	slr0095	O-methyltransferase	cyanobase	Other categories	sll0306	RNA polymerase group 2 sigma factor	cyanobase	Transcription
sll1272	sll1272,slr1192,sll0306	bbcaaa	1 hypothetical protein	sll0306	RNA polymerase group 2 sigma factor	cyanobase	Transcription	slr1192	probable alcohol dehydrogenase	cyanobase	Other categories
sll1272	sll1272,sll1484,sll0306	bbcaaa	1 hypothetical protein	sll0306	RNA polymerase group 2 sigma factor	cyanobase	Transcription	sll1484	type 2 NADH dehydrogenase	cyanobase	Photosynthesis and respiration
sll1272	sll1272,slr1686,sll0306	bbcaaa	2 hypothetical protein	sll0306	RNA polymerase group 2 sigma factor	cyanobase	Transcription
sll1272	sll1272,slr1285,slr0267	cbdaax	1 hypothetical protein	slr0267	ribosomal biogenesis GTPase	evex	Hypothetical	slr1285	two-component sensor histidine kinase	cyanobase	Regulatory functions
sll1272	sll1272,sll0689,sll0306	bbcaaa	1 hypothetical protein	sll0306	RNA polymerase group 2 sigma factor	cyanobase	Transcription	sll0689	Na+/H+ antiporter	cyanobase	Transport and binding proteins
sll1272	sll1272,slr0251,sll0306	bbcaaa	1 hypothetical protein	sll0306	RNA polymerase group 2 sigma factor	cyanobase	Transcription	slr0251	ATP-binding protein of ABC transporter	cyanobase	Transport and binding proteins
sll1272	sll1272,slr0252,sll0306	bbcaaa	1 hypothetical protein	sll0306	RNA polymerase group 2 sigma factor	cyanobase	Transcription	slr0252	probable precorrin-6x reductase	cyanobase	Biosynthesis of cofactors, prosthetic groups, and carriers
sll1272	sll1272,slr0853,sll0306	bbcaaa	1 hypothetical protein	sll0306	RNA polymerase group 2 sigma factor	cyanobase	Transcription	slr0853	ribosomal-protein-alanine acetyltransferase	cyanobase	Translation
sll1272	sll1272,slr1882,sll0306	bbcaaa	1 hypothetical protein	sll0306	RNA polymerase group 2 sigma factor	cyanobase	Transcription	slr1882	riboflavin biosynthesis protein RibF	cyanobase	Biosynthesis of cofactors, prosthetic groups, and carriers
sll1272	sll1272,sll1201,sll0306	bbcaaa	2 hypothetical protein	sll0306	RNA polymerase group 2 sigma factor	cyanobase	Transcription
sll1272	sll1272,slr1641,sll0306	bbcaaa	1 hypothetical protein	sll0306	RNA polymerase group 2 sigma factor	cyanobase	Transcription	slr1641	ClpB protein	cyanobase	Translation
sll1272	sll1272,slr1516,sll0306	bbcaaa	1 hypothetical protein	sll0306	RNA polymerase group 2 sigma factor	cyanobase	Transcription	slr1516	superoxide dismutase	cyanobase	Cellular processes
sll1272	sll1272,slr1894,sll0306	bbcaaa	1 hypothetical protein	sll0306	RNA polymerase group 2 sigma factor	cyanobase	Transcription	slr1894	probable DNA-binding stress protein	cyanobase	Translation
sll1272	sll1272,sll0666,sll0306	bbcaaa	1 hypothetical protein	sll0306	RNA polymerase group 2 sigma factor	cyanobase	Transcription	sll0666	putative transposase [ISY523r: 3109761 - 3110626]	cyanobase	Other categories
sll1272	sll1272,sll1673,sll0306	bbcaaa	1 hypothetical protein	sll0306	RNA polymerase group 2 sigma factor	cyanobase	Transcription	sll1673	two-component response regulator	cyanobase	Regulatory functions
sll1272	sll1272,sll0528,sll0306	bbcaaa	1 hypothetical protein	sll0306	RNA polymerase group 2 sigma factor	cyanobase	Transcription	sll0528	peptidase M50	evex	Hypothetical
sll1272	sll1272,ssl2971,sll0306	bbcaaa	2 hypothetical protein	sll0306	RNA polymerase group 2 sigma factor	cyanobase	Transcription
sll1272	sll1272,ssr3188,sll0306	bbcaaa	2 hypothetical protein	sll0306	RNA polymerase group 2 sigma factor	cyanobase	Transcription
sll1272	sll1272,slr0974,sll0306	bbcaaa	1 hypothetical protein	sll0306	RNA polymerase group 2 sigma factor	cyanobase	Transcription	slr0974	initiation factor IF-3	cyanobase	Translation
sll1272	sll1272,slr0605,sll0306	bbcaaa	1 hypothetical protein	slr0605	glutathione S-transferase	evex	Hypothetical	sll0306	RNA polymerase group 2 sigma factor	cyanobase	Transcription
sll1272	sll1272,slr1916,sll0306	bbcaaa	1 hypothetical protein	slr1916	probable esterase	cyanobase	Other categories	sll0306	RNA polymerase group 2 sigma factor	cyanobase	Transcription
slr0250	slr0250,slr1895,sll1201	bbcaaa	2 hypothetical protein	slr1895	Ser/Thr protein phosphatase family protein	evex	Hypothetical
slr0250	slr0250,sll0169,sll1880	bbcaaa	2 hypothetical protein	sll0169	cell division protein Ftn2 homolog	cyanobase	Cellular processes
slr1353	slr1353,sll1096,slr0742	bbcaaa	2 hypothetical protein	sll1096	30S ribosomal protein S12	cyanobase	Translation
sll1618	sll1618,slr1991,sll1201	bbcaaa	2 hypothetical protein	slr1991	adenylate cyclase	cyanobase	Regulatory functions
sll1618	sll1618,sll0169,sll1880	bbcaaa	2 hypothetical protein	sll0169	cell division protein Ftn2 homolog	cyanobase	Cellular processes
sll1618	sll1618,sll1201,slr1895	bbcaaa	2 hypothetical protein	slr1895	Ser/Thr protein phosphatase family protein	evex	Hypothetical
sll1618	sll1618,sll1272,sll0306	bbcaaa	2 hypothetical protein	sll0306	RNA polymerase group 2 sigma factor	cyanobase	Transcription
sll1618	sll1618,slr1971,slr1603	bbcaaa	1 hypothetical protein	slr1603	Iron-sulfur assembly-like protein	evex	Hypothetical	slr1971	peptidase M48, Ste24p	evex	Hypothetical
sll1618	sll1618,slr0959,slr1971	bbdaax	1 hypothetical protein	slr1971	peptidase M48, Ste24p	evex	Hypothetical	slr0959	abortive infection protein	evex	Hypothetical
sll1618	sll1618,sll0445,sll1835	bbdaax	2 hypothetical protein	sll1835	periplasmic protein, function unknown	cyanobase	Hypothetical
slr2052	slr2052,sll1961,slr0937	bbcaaa	2 hypothetical protein	sll1961	GntR family transcriptional regulator	evex	Hypothetical
slr2052	slr2052,slr1855,slr0937	bbcaaa	2 hypothetical protein	slr1855	N-acyl-D-glucosamine 2-epimerase	evex	Unknown
slr2052	slr2052,slr1410,slr0937	bbcaaa	2 hypothetical protein	slr1410	periplasmic WD-repeat protein	cyanobase	Other categories
slr2052	slr2052,slr1272,slr0937	bbcaaa	2 hypothetical protein	slr1272	probable porin; major outer membrane protein	cyanobase	Cell envelope
slr2052	slr2052,slr1277,slr0937	bbcaaa	2 hypothetical protein	slr1277	pilus assembly protein homologous to general secretion pathway protein D	cyanobase	Cellular processes
slr2052	slr2052,slr1409,slr0937	bbcaaa	2 hypothetical protein	slr1409	periplasmic WD-repeat protein	cyanobase	Other categories
slr2052	slr2052,slr1507,slr0937	bbcaaa	2 hypothetical protein	slr1507	radical SAM domain-containing protein	evex	Hypothetical
slr2052	slr2052,slr1518,slr0937	bbcaaa	2 hypothetical protein	slr1518	phylloquinone biosynthesis protein, probable 1,4-dihydroxy-2-naphthoic acid phytyltransferase	cyanobase	Biosynthesis of cofactors, prosthetic groups, and carriers
slr2052	slr2052,slr0937,slr0827	bbcaaa	2 hypothetical protein	slr0827	alanine racemase	cyanobase	Cell envelope
slr2052	slr2052,slr1274,slr0937	bbcaaa	2 hypothetical protein	slr1274	probable fimbrial assembly protein PilM, required for motility	cyanobase	Cellular processes
slr2052	slr2052,slr0708,slr0937	bbcaaa	2 hypothetical protein	slr0708	periplasmic protein, function unknown	cyanobase	Unknown
slr2052	slr2052,slr1746,slr0937	bbcaaa	2 hypothetical protein	slr1746	glutamate racemase	cyanobase	Cell envelope
sll1640	sll1640,sll0169,sll1880	bbcaaa	2 hypothetical protein	sll0169	cell division protein Ftn2 homolog	cyanobase	Cellular processes
ssr2554	ssr2554,slr2073,slr1518	bbcaaa	2 hypothetical protein	slr1518	phylloquinone biosynthesis protein, probable 1,4-dihydroxy-2-naphthoic acid phytyltransferase	cyanobase	Biosynthesis of cofactors, prosthetic groups, and carriers
ssr2554	ssr2554,slr2073,slr1272	bbcaaa	2 hypothetical protein	slr1272	probable porin; major outer membrane protein	cyanobase	Cell envelope
ssr2554	ssr2554,slr2073,slr1277	bbcaaa	2 hypothetical protein	slr1277	pilus assembly protein homologous to general secretion pathway protein D	cyanobase	Cellular processes
ssr2554	ssr2554,slr2073,sll0224	bbcaaa	2 hypothetical protein	sll0224	amino-acid ABC transporter binding protein	cyanobase	Transport and binding proteins
ssr2554	ssr2554,slr1507,slr2073	bbcaaa	2 hypothetical protein	slr1507	radical SAM domain-containing protein	evex	Hypothetical
ssr2554	ssr2554,slr2073,slr0827	bbcaaa	2 hypothetical protein	slr0827	alanine racemase	cyanobase	Cell envelope
sll1542	sll1542,sll1432,sll1228	bbcaaa	1 hypothetical protein	sll1432	putative hydrogenase expression/formation protein HypB	cyanobase	Other categories	sll1228	two-component hybrid sensor and regulator	cyanobase	Regulatory functions
sll1542	sll1542,sll1228,sll1060	bbcaaa	1 hypothetical protein	sll1228	two-component hybrid sensor and regulator	cyanobase	Regulatory functions	sll1060	transmembrane protein	evex	Hypothetical
slr1915	slr1915,sll1272,sll0306	bbcaaa	2 hypothetical protein	sll0306	RNA polymerase group 2 sigma factor	cyanobase	Transcription
slr1915	slr1915,slr1971,slr1603	bbcaaa	1 hypothetical protein	slr1603	Iron-sulfur assembly-like protein	evex	Hypothetical	slr1971	peptidase M48, Ste24p	evex	Hypothetical
slr1915	slr1915,sll0005,sll0992	bbdaax	1 hypothetical protein	sll0992	putative esterase	cyanobase	Other categories	sll0005	protein kinase:ABC1 family	evex	Hypothetical
slr1915	slr1915,slr1895,sll1201	bbcaaa	2 hypothetical protein	slr1895	Ser/Thr protein phosphatase family protein	evex	Hypothetical
slr1915	slr1915,slr1971,slr0959	bbdaax	1 hypothetical protein	slr1971	peptidase M48, Ste24p	evex	Hypothetical	slr0959	abortive infection protein	evex	Hypothetical
slr1150	slr1150,sll1201,slr1991	bbcaaa	2 hypothetical protein	slr1991	adenylate cyclase	cyanobase	Regulatory functions
slr1150	slr1150,slr1895,sll1201	bbcaaa	2 hypothetical protein	slr1895	Ser/Thr protein phosphatase family protein	evex	Hypothetical
slr1150	slr1150,sll0992,slr1544	bbdaax	2 hypothetical protein	sll0992	putative esterase	cyanobase	Other categories
sll1880	sll1880,sll0169,sll1201	bbcaaa	2 hypothetical protein	sll0169	cell division protein Ftn2 homolog	cyanobase	Cellular processes
sll1880	sll1880,sll0169,slr1991	bbcaaa	1 hypothetical protein	sll0169	cell division protein Ftn2 homolog	cyanobase	Cellular processes	slr1991	adenylate cyclase	cyanobase	Regulatory functions
sll1880	sll1880,sll0169,ssr3188	bbcaaa	2 hypothetical protein	sll0169	cell division protein Ftn2 homolog	cyanobase	Cellular processes
sll1880	sll1880,sll0169,sll1341	bbcaaa	1 hypothetical protein	sll1341	bacterioferritin	cyanobase	Transport and binding proteins	sll0169	cell division protein Ftn2 homolog	cyanobase	Cellular processes
sll1880	sll1880,slr1885,sll0169	bbcaaa	1 hypothetical protein	slr1885	HD domain-containing protein	evex	Hypothetical	sll0169	cell division protein Ftn2 homolog	cyanobase	Cellular processes
sll1880	sll1880,slr1895,sll0169	bbcaaa	1 hypothetical protein	sll0169	cell division protein Ftn2 homolog	cyanobase	Cellular processes	slr1895	Ser/Thr protein phosphatase family protein	evex	Hypothetical
sll1880	sll1880,sll0169,slr0251	bbcaaa	1 hypothetical protein	sll0169	cell division protein Ftn2 homolog	cyanobase	Cellular processes	slr0251	ATP-binding protein of ABC transporter	cyanobase	Transport and binding proteins
sll1880	sll1880,sll0169,sll1673	bbcaaa	1 hypothetical protein	sll1673	two-component response regulator	cyanobase	Regulatory functions	sll0169	cell division protein Ftn2 homolog	cyanobase	Cellular processes
sll1880	sll1880,sll0169,slr1894	bbcaaa	1 hypothetical protein	sll0169	cell division protein Ftn2 homolog	cyanobase	Cellular processes	slr1894	probable DNA-binding stress protein	cyanobase	Translation
sll1880	sll1880,sll0992,slr1544	bbdaax	2 hypothetical protein	sll0992	putative esterase	cyanobase	Other categories
sll1880	sll1880,sll0169,sll1496	bbcaaa	1 hypothetical protein	sll0169	cell division protein Ftn2 homolog	cyanobase	Cellular processes	sll1496	mannose-1-phosphate guanyltransferase	cyanobase	Energy metabolism
sll1880	sll1880,ssr2153,sll0169	bbcaaa	2 hypothetical protein	sll0169	cell division protein Ftn2 homolog	cyanobase	Cellular processes
sll1880	sll1880,sll0556,sll0169	bbcaaa	1 hypothetical protein	sll0556	Na+/H+ antiporter	cyanobase	Transport and binding proteins	sll0169	cell division protein Ftn2 homolog	cyanobase	Cellular processes
sll1880	sll1880,sll0169,slr0250	bbcaaa	2 hypothetical protein	sll0169	cell division protein Ftn2 homolog	cyanobase	Cellular processes
sll1880	sll1880,sll0169,sll1656	bbcaaa	2 hypothetical protein	sll0169	cell division protein Ftn2 homolog	cyanobase	Cellular processes
sll1880	sll1880,sll0169,sll1640	bbcaaa	2 hypothetical protein	sll0169	cell division protein Ftn2 homolog	cyanobase	Cellular processes
sll1880	sll1880,sll1272,sll0306	bbcaaa	2 hypothetical protein	sll0306	RNA polymerase group 2 sigma factor	cyanobase	Transcription
sll1880	sll1880,sll0169,slr1932	bbcaaa	2 hypothetical protein	sll0169	cell division protein Ftn2 homolog	cyanobase	Cellular processes
sll1880	sll1880,sll0169,sll0088	bbcaaa	1 hypothetical protein	sll0088	transcriptional regulator	evex	Hypothetical	sll0169	cell division protein Ftn2 homolog	cyanobase	Cellular processes
sll1880	sll1880,slr1895,sll1201	bbcaaa	2 hypothetical protein	slr1895	Ser/Thr protein phosphatase family protein	evex	Hypothetical
sll1880	sll1880,sll0169,slr1704	bbcaaa	2 hypothetical protein	sll0169	cell division protein Ftn2 homolog	cyanobase	Cellular processes
sll1880	sll1880,sll0169,slr1971	bbcaaa	1 hypothetical protein	slr1971	peptidase M48, Ste24p	evex	Hypothetical	sll0169	cell division protein Ftn2 homolog	cyanobase	Cellular processes
sll1880	sll1880,sll0169,slr0878	bbcaaa	1 hypothetical protein	sll0169	cell division protein Ftn2 homolog	cyanobase	Cellular processes	slr0878	peptidase M23	evex	Hypothetical
sll1880	sll1880,sll0169,sll1618	bbcaaa	2 hypothetical protein	sll0169	cell division protein Ftn2 homolog	cyanobase	Cellular processes
sll1880	sll1880,slr0529,sll0169	bbcaaa	1 hypothetical protein	slr0529	glucosylglycerol transport system substrate-binding protein	cyanobase	Transport and binding proteins	sll0169	cell division protein Ftn2 homolog	cyanobase	Cellular processes
sll1880	sll1880,sll0169,ssr2595	bbcaaa	1 hypothetical protein	sll0169	cell division protein Ftn2 homolog	cyanobase	Cellular processes	ssr2595	high light-inducible polypeptide HliB, CAB/ELIP/HLIP superfamily	cyanobase	Other categories
sll1880	sll1880,sll0169,slr0895	bbcaaa	1 hypothetical protein	slr0895	transcriptional regulator	cyanobase	Regulatory functions	sll0169	cell division protein Ftn2 homolog	cyanobase	Cellular processes
sll1880	sll1880,sll0169,sll0666	bbcaaa	1 hypothetical protein	sll0666	putative transposase [ISY523r: 3109761 - 3110626]	cyanobase	Other categories	sll0169	cell division protein Ftn2 homolog	cyanobase	Cellular processes
sll1880	sll1880,slr1991,sll1201	bbcaaa	2 hypothetical protein	slr1991	adenylate cyclase	cyanobase	Regulatory functions
sll1880	sll1880,sll0169,sll1484	bbcaaa	1 hypothetical protein	sll0169	cell division protein Ftn2 homolog	cyanobase	Cellular processes	sll1484	type 2 NADH dehydrogenase	cyanobase	Photosynthesis and respiration
sll1880	sll1880,sll0169,slr1050	bbcaaa	1 hypothetical protein	sll0169	cell division protein Ftn2 homolog	cyanobase	Cellular processes	slr1050	glycosyl transferase family protein	evex	Hypothetical
sll1880	sll1880,ssr2194,sll0169	bbcaaa	2 hypothetical protein	sll0169	cell division protein Ftn2 homolog	cyanobase	Cellular processes
sll1880	sll1880,sll0169,sll0667	bbcaaa	1 hypothetical protein	sll0667	putative transposase [ISY352e: 2921301 - 2921595, join 3108631 - 3109754]	cyanobase	Other categories	sll0169	cell division protein Ftn2 homolog	cyanobase	Cellular processes
sll1880	sll1880,sll0169,sll1590	bbcaaa	1 hypothetical protein	sll1590	two-component sensor histidine kinase	cyanobase	Regulatory functions	sll0169	cell division protein Ftn2 homolog	cyanobase	Cellular processes
sll1880	sll1880,sll0169,sll1750	bbcaaa	1 hypothetical protein	sll0169	cell division protein Ftn2 homolog	cyanobase	Cellular processes	sll1750	urease alpha subunit	cyanobase	Central intermediary metabolism
sll1880	sll1880,sll0169,sll0306	bbcaaa	1 hypothetical protein	sll0306	RNA polymerase group 2 sigma factor	cyanobase	Transcription	sll0169	cell division protein Ftn2 homolog	cyanobase	Cellular processes
sll0462	sll0462,slr1895,sll1201	bbcaaa	2 hypothetical protein	slr1895	Ser/Thr protein phosphatase family protein	evex	Hypothetical
sll0788	sll0788,sll0789,sll0790	bbcaaa	1 hypothetical protein	sll0790	two-component sensor histidine kinase	cyanobase	Regulatory functions	sll0789	two-component response regulator OmpR subfamily	cyanobase	Regulatory functions
sll1965	sll1965,slr1991,sll1201	bbcaaa	2 hypothetical protein	slr1991	adenylate cyclase	cyanobase	Regulatory functions
sll1965	sll1965,slr1895,sll1201	bbcaaa	2 hypothetical protein	slr1895	Ser/Thr protein phosphatase family protein	evex	Hypothetical
sll0066	sll0066,sll1201,slr1991	bbcaaa	2 hypothetical protein	slr1991	adenylate cyclase	cyanobase	Regulatory functions
sll0066	sll0066,sll1201,slr1895	bbcaaa	2 hypothetical protein	slr1895	Ser/Thr protein phosphatase family protein	evex	Hypothetical
slr1276	slr1276,sll1424,slr0653	bbdaax	1 hypothetical protein	slr0653	principal RNA polymerase sigma factor SigA	cyanobase	Transcription	sll1424	polynucleotidyl transferase	evex	Hypothetical
slr2071	slr2071,sll0314,slr0990	bbdaax	1 hypothetical protein	sll0314	periplasmic protein, function unknown	cyanobase	Hypothetical	slr0990	glutamate-cysteine ligase	evex	Hypothetical
sll1940	sll1940,sll1427,sll1629	bbdaax	1 hypothetical protein	sll1427	protease	cyanobase	Translation	sll1629	bacterial cryptochrome	cyanobase	DNA replication, restriction, modification, recombination, and repair
slr0112	slr0112,slr0990,sll0314	bbdaax	1 hypothetical protein	slr0990	glutamate-cysteine ligase	evex	Hypothetical	sll0314	periplasmic protein, function unknown	cyanobase	Hypothetical
slr0582	slr0582,sll0314,slr0990	bbdaax	1 hypothetical protein	sll0314	periplasmic protein, function unknown	cyanobase	Hypothetical	slr0990	glutamate-cysteine ligase	evex	Hypothetical
sll0470	sll0470,sll0314,slr0990	bbdaax	1 hypothetical protein	sll0314	periplasmic protein, function unknown	cyanobase	Hypothetical	slr0990	glutamate-cysteine ligase	evex	Hypothetical
ssr1375	ssr1375,sll1435,slr0738	bcbaax	1 hypothetical protein	slr0738	anthranilate synthetase alpha-subunit	cyanobase	Amino acid biosynthesis	sll1435	glutamyl-tRNA(Gln) amidotransferase subunit B	cyanobase	Translation
slr0848	slr0848,slr1367,sll1629	bcbaax	1 hypothetical protein	sll1629	bacterial cryptochrome	cyanobase	DNA replication, restriction, modification, recombination, and repair	slr1367	glycogen phosphorylase	cyanobase	Central intermediary metabolism
sll0508	sll0508,slr1843,slr0952	bcbaax	1 hypothetical protein	slr1843	glucose 6-phosphate dehydrogenase	cyanobase	Energy metabolism	slr0952	fructose-1,6-bisphosphatase	cyanobase	Energy metabolism
sll0413	sll0413,slr1641,slr0974	bccaax	1 hypothetical protein	slr0974	initiation factor IF-3	cyanobase	Translation	slr1641	ClpB protein	cyanobase	Translation
ssl3177	ssl3177,slr0747,slr0251	bccaax	1 hypothetical protein	slr0747	glucosylglycerol transport system ATP-binding protein	cyanobase	Transport and binding proteins	slr0251	ATP-binding protein of ABC transporter	cyanobase	Transport and binding proteins
ssl3177	ssl3177,sll1721,slr0747	cbcaax	1 hypothetical protein	sll1721	pyruvate dehydrogenase E1 component, beta subunit	cyanobase	Energy metabolism	slr0747	glucosylglycerol transport system ATP-binding protein	cyanobase	Transport and binding proteins
ssl3177	ssl3177,slr0747,slr0896	bccaax	1 hypothetical protein	slr0896	multi-drug efflux transporter	cyanobase	Transport and binding proteins	slr0747	glucosylglycerol transport system ATP-binding protein	cyanobase	Transport and binding proteins
ssl3177	ssl3177,slr0366,slr2048	bcdaax	1 hypothetical protein	slr2048	periplasmic protein, function unknown	cyanobase	Unknown	slr0366	PPE family protein	evex	Unknown
ssl3177	ssl3177,slr0895,slr0747	cbcaax	1 hypothetical protein	slr0895	transcriptional regulator	cyanobase	Regulatory functions	slr0747	glucosylglycerol transport system ATP-binding protein	cyanobase	Transport and binding proteins
ssl3177	ssl3177,slr0747,slr0252	bccaax	1 hypothetical protein	slr0252	probable precorrin-6x reductase	cyanobase	Biosynthesis of cofactors, prosthetic groups, and carriers	slr0747	glucosylglycerol transport system ATP-binding protein	cyanobase	Transport and binding proteins
ssl3177	ssl3177,slr0747,slr1050	bccaax	1 hypothetical protein	slr0747	glucosylglycerol transport system ATP-binding protein	cyanobase	Transport and binding proteins	slr1050	glycosyl transferase family protein	evex	Hypothetical
sll0445	sll0445,ssr3188,slr1189	cbcaax	2 hypothetical protein	slr1189	homocysteine S-methyltransferase	evex	Unknown
sll0445	sll0445,sll1835,sll1618	cbcaax	2 hypothetical protein	sll1835	periplasmic protein, function unknown	cyanobase	Hypothetical
sll0445	sll0445,slr1189,slr1641	bccaax	1 hypothetical protein	slr1189	homocysteine S-methyltransferase	evex	Unknown	slr1641	ClpB protein	cyanobase	Translation
sll0445	sll0445,slr1189,ssl2971	cbcaax	2 hypothetical protein	slr1189	homocysteine S-methyltransferase	evex	Unknown
sll0445	sll0445,slr1189,sll0992	bccaax	1 hypothetical protein	sll0992	putative esterase	cyanobase	Other categories	slr1189	homocysteine S-methyltransferase	evex	Unknown
sll0445	sll0445,ssr3188,sll1064	cbcaax	2 hypothetical protein	sll1064	metallophosphoesterase	evex	Hypothetical
sll0445	sll0445,sll1835,sll0689	bccaax	1 hypothetical protein	sll0689	Na+/H+ antiporter	cyanobase	Transport and binding proteins	sll1835	periplasmic protein, function unknown	cyanobase	Hypothetical
sll1737	sll1737,slr0844,slr1204	bcdaax	1 hypothetical protein	slr0844	NADH dehydrogenase subunit 5	cyanobase	Photosynthesis and respiration	slr1204	protease	cyanobase	Translation
slr1768	slr1768,sll0103,sll0985	bcdaax	2 hypothetical protein	sll0103	von Willebrand factor, type A	evex	Hypothetical
sll0584	sll0584,sll1614,sll0103	bcdaax	1 hypothetical protein	sll1614	cation-transporting P-type ATPase	cyanobase	Transport and binding proteins	sll0103	von Willebrand factor, type A	evex	Hypothetical
sll0584	sll0584,sll1614,sll0672	ccbaax	1 hypothetical protein	sll1614	cation-transporting P-type ATPase	cyanobase	Transport and binding proteins	sll0672	cation-transporting p-type ATPase PacL	cyanobase	Transport and binding proteins
slr1100	slr1100,sll1143,sll0184	bcdaax	1 hypothetical protein	sll1143	ATP-dependent helicase PcrA	cyanobase	DNA replication, restriction, modification, recombination, and repair	sll0184	group2 RNA polymerase sigma factor SigC	cyanobase	Transcription
slr1547	slr1547,sll0169,ssr2142	bcdaax	2 hypothetical protein	sll0169	cell division protein Ftn2 homolog	cyanobase	Cellular processes
sll1390	sll1390,sll1317,slr1376	bcdaax	2 hypothetical protein	sll1317	apocytochrome f, component of cytochrome b6/f complex	cyanobase	Photosynthesis and respiration
slr0923	slr0923,slr1031,sll0262	cbcaax	1 hypothetical protein	slr1031	tyrosyl tRNA synthetase	cyanobase	Translation	sll0262	delta-6 acyl-lipid desaturase DesD	cyanobase	Fatty acid, phospholipid and sterol metabolism
slr1612	slr1612,slr1409,sll0521	cbcaax	1 hypothetical protein	slr1409	periplasmic WD-repeat protein	cyanobase	Other categories	sll0521	NADH dehydrogenase subunit 6	cyanobase	Photosynthesis and respiration
slr0723	slr0723,sll1444,slr1198	cbcaax	1 hypothetical protein	sll1444	3-isopropylmalate dehydratase small subunit	cyanobase	Amino acid biosynthesis	slr1198	antioxidant protein	cyanobase	Other categories
slr0723	slr0723,sll1774,slr1198	cbdaax	2 hypothetical protein	slr1198	antioxidant protein	cyanobase	Other categories
slr0913	slr0913,slr0545,slr0468	cbdaax	2 hypothetical protein	slr0545	aldo/keto reductase	evex	Hypothetical
slr1676	slr1676,slr1603,sll1614	cbdaax	1 hypothetical protein	slr1603	Iron-sulfur assembly-like protein	evex	Hypothetical	sll1614	cation-transporting P-type ATPase	cyanobase	Transport and binding proteins
slr0468	slr0468,slr0545,slr0913	cbdaax	2 hypothetical protein	slr0545	aldo/keto reductase	evex	Hypothetical
sll1751	sll1751,sll1350,sll1239	cbdaax	2 hypothetical protein	sll1350	pentapeptide repeat-containing protein	evex	Hypothetical
slr0376	slr0376,slr0373,sll0865	cbdaax	2 hypothetical protein	sll0865	excinuclease ABC subunit C	cyanobase	DNA replication, restriction, modification, recombination, and repair
slr0373	slr0373,sll0865,slr0376	cbdaax	2 hypothetical protein	sll0865	excinuclease ABC subunit C	cyanobase	DNA replication, restriction, modification, recombination, and repair
sll1239	sll1239,sll1350,sll1751	cbdabx	2 hypothetical protein	sll1350	pentapeptide repeat-containing protein	evex	Hypothetical
ssr0692	ssr0692,sll1143,slr0707	ccbaaa	1 hypothetical protein	sll1143	ATP-dependent helicase PcrA	cyanobase	DNA replication, restriction, modification, recombination, and repair	slr0707	DNA polymerase I	cyanobase	DNA replication, restriction, modification, recombination, and repair
sll0149	sll0149,sll1097,sll1743	cccaax	1 hypothetical protein	sll1097	30S ribosomal protein S7	cyanobase	Translation	sll1743	50S ribosomal protein L11	cyanobase	Translation
sll0149	sll0149,sll1743,sll1811	cccaax	1 hypothetical protein	sll1811	50S ribosomal protein L18	cyanobase	Translation	sll1743	50S ribosomal protein L11	cyanobase	Translation
sll0149	sll0149,sll1822,sll0933	cccaax	2 hypothetical protein	sll1822	30S ribosomal protein S9	cyanobase	Translation
sll0149	sll0149,sll1743,sll0933	cccaax	2 hypothetical protein	sll1743	50S ribosomal protein L11	cyanobase	Translation
sll0149	sll0149,sml0006,ssl3432	cccaax	1 hypothetical protein	sml0006	50S ribosomal protein L36	cyanobase	Translation	ssl3432	30S ribosomal protein S19	cyanobase	Translation
sll0149	sll0149,sll0708,slr0679	ccbaaa	1 hypothetical protein	sll0708	dimethyladenosine transferase	cyanobase	Other categories	slr0679	sun protein	cyanobase	Other categories
sll0149	sll0149,sll1097,sll0933	cccaax	2 hypothetical protein	sll1097	30S ribosomal protein S7	cyanobase	Translation
sll0149	sll0149,ssl3432,sll1096	cccaax	1 hypothetical protein	sll1096	30S ribosomal protein S12	cyanobase	Translation	ssl3432	30S ribosomal protein S19	cyanobase	Translation
sll0149	sll0149,sll1097,sll0767	cccaax	1 hypothetical protein	sll1097	30S ribosomal protein S7	cyanobase	Translation	sll0767	50S ribosomal protein L20	cyanobase	Translation
sll0149	sll0149,sll0767,sll0933	cccaax	2 hypothetical protein	sll0767	50S ribosomal protein L20	cyanobase	Translation
sll0149	sll0149,sll1822,ssl3432	cccaax	1 hypothetical protein	sll1822	30S ribosomal protein S9	cyanobase	Translation	ssl3432	30S ribosomal protein S19	cyanobase	Translation
sll0149	sll0149,sll1812,ssl3432	cccaax	1 hypothetical protein	ssl3432	30S ribosomal protein S19	cyanobase	Translation	sll1812	30S ribosomal protein S5	cyanobase	Translation
sll0149	sll0149,sll1805,sll1811	cccaax	1 hypothetical protein	sll1805	50S ribosomal protein L16	cyanobase	Translation	sll1811	50S ribosomal protein L18	cyanobase	Translation
sll0149	sll0149,sll0767,sll1096	cccaax	1 hypothetical protein	sll1096	30S ribosomal protein S12	cyanobase	Translation	sll0767	50S ribosomal protein L20	cyanobase	Translation
sll0149	sll0149,sll1743,sll1096	ccbaaa	1 hypothetical protein	sll1096	30S ribosomal protein S12	cyanobase	Translation	sll1743	50S ribosomal protein L11	cyanobase	Translation
sll0149	sll0149,sll1822,sml0006	cccaax	1 hypothetical protein	sml0006	50S ribosomal protein L36	cyanobase	Translation	sll1822	30S ribosomal protein S9	cyanobase	Translation
sll0149	sll0149,sll0767,sll1743	cccaax	1 hypothetical protein	sll0767	50S ribosomal protein L20	cyanobase	Translation	sll1743	50S ribosomal protein L11	cyanobase	Translation
sll0149	sll0149,sll0767,sml0006	cccaax	1 hypothetical protein	sml0006	50S ribosomal protein L36	cyanobase	Translation	sll0767	50S ribosomal protein L20	cyanobase	Translation
sll0149	sll0149,sll1805,sml0006	cccaax	1 hypothetical protein	sml0006	50S ribosomal protein L36	cyanobase	Translation	sll1805	50S ribosomal protein L16	cyanobase	Translation
sll0149	sll0149,sll1805,sll1812	cccaax	1 hypothetical protein	sll1805	50S ribosomal protein L16	cyanobase	Translation	sll1812	30S ribosomal protein S5	cyanobase	Translation
sll0149	sll0149,sll0933,sll1096	cccaax	2 hypothetical protein	sll1096	30S ribosomal protein S12	cyanobase	Translation
sll0149	sll0149,sll0767,ssl3432	cccaax	1 hypothetical protein	ssl3432	30S ribosomal protein S19	cyanobase	Translation	sll0767	50S ribosomal protein L20	cyanobase	Translation
sll0149	sll0149,sll0933,ssl3432	cccaax	2 hypothetical protein	ssl3432	30S ribosomal protein S19	cyanobase	Translation
sll0149	sll0149,sll1805,ssl3432	cccaax	1 hypothetical protein	sll1805	50S ribosomal protein L16	cyanobase	Translation	ssl3432	30S ribosomal protein S19	cyanobase	Translation
sll0149	sll0149,sll1812,sll1811	cccaax	1 hypothetical protein	sll1811	50S ribosomal protein L18	cyanobase	Translation	sll1812	30S ribosomal protein S5	cyanobase	Translation
sll0149	sll0149,sll1743,ssl3432	cccaax	1 hypothetical protein	ssl3432	30S ribosomal protein S19	cyanobase	Translation	sll1743	50S ribosomal protein L11	cyanobase	Translation
sll0149	sll0149,sml0006,sll1096	cccaax	1 hypothetical protein	sml0006	50S ribosomal protein L36	cyanobase	Translation	sll1096	30S ribosomal protein S12	cyanobase	Translation
sll0149	sll0149,sll1805,sll0767	cccaax	1 hypothetical protein	sll1805	50S ribosomal protein L16	cyanobase	Translation	sll0767	50S ribosomal protein L20	cyanobase	Translation
sll0149	sll0149,sll1743,sll1812	cccaax	1 hypothetical protein	sll1812	30S ribosomal protein S5	cyanobase	Translation	sll1743	50S ribosomal protein L11	cyanobase	Translation
sll0149	sll0149,sll1743,sml0006	cccaax	1 hypothetical protein	sml0006	50S ribosomal protein L36	cyanobase	Translation	sll1743	50S ribosomal protein L11	cyanobase	Translation
sll0149	sll0149,sml0006,sll1812	cccaax	1 hypothetical protein	sml0006	50S ribosomal protein L36	cyanobase	Translation	sll1812	30S ribosomal protein S5	cyanobase	Translation
sll0149	sll0149,sll1097,sll1096	ccbaaa	1 hypothetical protein	sll1096	30S ribosomal protein S12	cyanobase	Translation	sll1097	30S ribosomal protein S7	cyanobase	Translation
sll0149	sll0149,sll1805,sll1743	cccaax	1 hypothetical protein	sll1805	50S ribosomal protein L16	cyanobase	Translation	sll1743	50S ribosomal protein L11	cyanobase	Translation
slr1533	slr1533,sll1868,sll1360	ccbaax	1 hypothetical protein	sll1360	DNA polymerase III subunit gamma/tau [Contains: Ssp dnaX intein]	cyanobase	DNA replication, restriction, modification, recombination, and repair	sll1868	DNA primase	cyanobase	DNA replication, restriction, modification, recombination, and repair
slr1431	slr1431,sll0270,sll2005	ccbaax	1 hypothetical protein	sll0270	primosomal protein N'	cyanobase	DNA replication, restriction, modification, recombination, and repair	sll2005	DNA gyrase B subunit [Contains: Ssp gyrB intein]	cyanobase	DNA replication, restriction, modification, recombination, and repair
slr1431	slr1431,sll2005,sll1787	ccbaax	1 hypothetical protein	sll2005	DNA gyrase B subunit [Contains: Ssp gyrB intein]	cyanobase	DNA replication, restriction, modification, recombination, and repair	sll1787	RNA polymerase beta subunit	cyanobase	Transcription
ssr2142	ssr2142,slr0798,sll1920	ccbaax	1 hypothetical protein	slr0798	zinc-transporting P-type ATPase (zinc efflux pump) involved in zinc tolerance	cyanobase	Transport and binding proteins	sll1920	copper-transporting P-type ATPase PacS	cyanobase	Transport and binding proteins
ssr2142	ssr2142,sll0169,slr1547	cccaax	2 hypothetical protein	sll0169	cell division protein Ftn2 homolog	cyanobase	Cellular processes
slr1203	slr1203,sll0920,slr1325	ccbaax	1 hypothetical protein	slr1325	GTP pyrophosphokinase	cyanobase	Regulatory functions	sll0920	phosphoenolpyruvate carboxylase	cyanobase	Energy metabolism
sll0242	sll0242,sll1679,sll0616	ccbaax	1 hypothetical protein	sll1679	periplasmic protease HhoA	cyanobase	Translation	sll0616	preprotein translocase SecA subunit	cyanobase	Cellular processes
ssr1258	ssr1258,sll0865,slr0653	ccbaax	1 hypothetical protein	slr0653	principal RNA polymerase sigma factor SigA	cyanobase	Transcription	sll0865	excinuclease ABC subunit C	cyanobase	DNA replication, restriction, modification, recombination, and repair
ssr2201	ssr2201,sll1356,sll1253	ccbaax	1 hypothetical protein	sll1356	glycogen phosphorylase	cyanobase	Central intermediary metabolism	sll1253	similar to polyA polymerase	cyanobase	Other categories
slr0668	slr0668,sll2012,slr0653	ccbaba	1 hypothetical protein	slr0653	principal RNA polymerase sigma factor SigA	cyanobase	Transcription	sll2012	group2 RNA polymerase sigma factor SigD	cyanobase	Transcription
sll1002	sll1002,sll1614,sll0672	ccbabx	1 hypothetical protein	sll1614	cation-transporting P-type ATPase	cyanobase	Transport and binding proteins	sll0672	cation-transporting p-type ATPase PacL	cyanobase	Transport and binding proteins
sll0812	sll0812,sll1800,sll1802	cccaaa	1 hypothetical protein	sll1802	50S ribosomal protein L2	cyanobase	Translation	sll1800	50S ribosomal protein L4	cyanobase	Translation
slr0602	slr0602,sll1324,sll1323	cccaaa	1 hypothetical protein	sll1324	ATP synthase B chain (subunit I) of CF(0)	cyanobase	Photosynthesis and respiration	sll1323	ATP synthase subunit b' of CF(0)	cyanobase	Photosynthesis and respiration
slr0602	slr0602,sll1324,slr1331	cccaax	1 hypothetical protein	sll1324	ATP synthase B chain (subunit I) of CF(0)	cyanobase	Photosynthesis and respiration	slr1331	periplasmic processing protease	cyanobase	Translation
sll0641	sll0641,sll1129,sll0832	cccaax	1 hypothetical protein	sll0832	Resolvase RNase H domain-containing protein fold protein	evex	Hypothetical	sll1129	2-hydroxy-6-oxohepta-2,4-dienoate hydrolase	cyanobase	Other categories
slr1505	slr1505,sll0320,sll0319	cccaax	1 hypothetical protein	sll0320	probable ribonuclease D	cyanobase	Transcription	sll0319	periplasmic protein, function unknown	cyanobase	Hypothetical
slr0287	slr0287,slr2113,slr0857	cccaax	1 hypothetical protein	slr2113	putative transposase [ISY100o: 1626093 - 1627038]	cyanobase	Other categories	slr0857	putative transposase [ISY100l: 1346125 - 1347070]	cyanobase	Other categories
slr0287	slr0287,slr2113,slr1075	cccaax	1 hypothetical protein	slr1075	putative transposase [ISY100b: 378993 - 379939]	cyanobase	Other categories	slr2113	putative transposase [ISY100o: 1626093 - 1627038]	cyanobase	Other categories
slr0287	slr0287,slr1075,slr0857	cccaax	1 hypothetical protein	slr1075	putative transposase [ISY100b: 378993 - 379939]	cyanobase	Other categories	slr0857	putative transposase [ISY100l: 1346125 - 1347070]	cyanobase	Other categories
slr0108	slr0108,slr0942,slr0144	cccaax	1 hypothetical protein	slr0144	bacteriochlorophyll 4-vinyl reductase	evex	Hypothetical	slr0942	alcohol dehydrogenase [NADP+]	cyanobase	Energy metabolism
sll0985	sll0985,slr1768,sll0103	cccaax	2 hypothetical protein	sll0103	von Willebrand factor, type A	evex	Hypothetical
sll0910	sll0910,slr0012,slr0011	cccaax	1 hypothetical protein	slr0011	possible Rubisco chaperonin	cyanobase	Hypothetical	slr0012	ribulose bisphosphate carboxylase small subunit	cyanobase	Photosynthesis and respiration
slr1127	slr1127,sll0169,slr1300	cccaax	1 hypothetical protein	sll0169	cell division protein Ftn2 homolog	cyanobase	Cellular processes	slr1300	similar to 2-octaprenyl-6-methoxyphenol hydroxylase	cyanobase	Biosynthesis of cofactors, prosthetic groups, and carriers
sll0068	sll0068,slr0012,slr0011	cccaax	1 hypothetical protein	slr0011	possible Rubisco chaperonin	cyanobase	Hypothetical	slr0012	ribulose bisphosphate carboxylase small subunit	cyanobase	Photosynthesis and respiration
slr1376	slr1376,sll1317,sll1390	cccabx	2 hypothetical protein	sll1317	apocytochrome f, component of cytochrome b6/f complex	cyanobase	Photosynthesis and respiration
